# Supplementary material for: 1-[5-(2H-1,3-Benzodioxol-5-yl)-3-(4-methyl­phen­yl)-2-pyrazolin-1-yl]ethanone
Source: Acta Crystallogr Sect E Struct Rep Online. 2013 Apr 13;69(Pt 5):o726. doi: 10.1107/S1600536813008817 (PMC3648258; doi:10.1107/S1600536813008817)
Supplement: Supplementary file 1 [file e-69-0o726-sup1.cif]

##############################################################################
#                                                                            #
# This CIF contains the data in a paper accepted for publication in          #
# Acta Crystallographica Section E. It conforms to the requirements of       #
# Notes for Authors for Acta Crystallographica Section E, and has been       #
# peer reviewed under the auspices of the IUCr Commission on Journals.       #
#                                                                            #
# Full details of the Crystallographic Information File format               #
# are given in the paper "The Crystallographic Information File (CIF):       #
# a New Standard Archive File for Crystallography" by S. R. Hall, F. H.      #
# Allen and I. D. Brown [Acta Cryst. (1991), A47, 655-685].                  #
#                                                                            #
# The current version of the core CIF dictionary is obtainable from          #
# ftp://ftp.iucr.org/pub/cif_core.dic.                                       #
#                                                                            #
# Software is freely available for graphical display of the structure(s)     #
# in this CIF. For information consult the CIF software page                 #
# http://www.iucr.org/resources/cif/software.                                #
#                                                                            #
# This file may be used for bona fide research purposes within the           #
# scientific community so long as proper attribution is given to the journal # 
# article from which it was obtained.                                        #
#                                                                            #
##############################################################################
data_global
_audit_creation_method     'form.cif (version 2.0)'
_journal_data_validation_number     ?
_journal_date_recd_electronic     2013-03-13
_journal_date_accepted     2013-04-01
_journal_name_full     'Acta Crystallographica, Section E'
_journal_year     2013
_journal_volume     69
_journal_issue      5
_journal_page_first     o726
_journal_page_last     o726
_journal_paper_category     QO
_journal_paper_doi     10.1107/S1600536813008817
_journal_coeditor_code     HB7056
_publ_contact_author_name     'Dr. Abdul Razak Ibrahim'
_publ_contact_author_address
;
      X-ray Crystallography Unit
      School of Physics
      Universiti Sains Malaysia
      11800 USM, Penang
      Malaysia
;
_publ_contact_author_email     'arazaki@usm.my'
_publ_contact_author_fax     '604 6579150'
_publ_contact_author_phone     '604 6535306'
_publ_section_title
;\
1-[5-(2<i>H</i>-1,3-Benzodioxol-5-yl)-3-(4-methylphenyl)-2-pyrazolin-1-yl]\
ethanone
;
loop_
    _publ_author_name
    _publ_author_footnote
    _publ_author_address
    'Wan-Sin Loh'
;
      Thomson Reuters ResearcherID: C-7581-2009.
;
;
      X-ray Crystallography Unit
      School of Physics
      Universiti Sains Malaysia
      11800 USM, Penang
      Malaysia
;
    'Ibrahim Abdul Razak'
;
      Thomson Reuters ResearcherID: A-5599-2009.
;
;
      X-ray Crystallography Unit
      School of Physics
      Universiti Sains Malaysia
      11800 USM, Penang
      Malaysia
;
    'Abdul Rahiman, M. ' ?
;
      Department of PG studies in Chemistry
      Government Science College
      Hassan 573 201, India
;
    'Ravikumar,  G. N.' ?
;
      Department of PG studies in Chemistry
      Government Science College
      Hassan 573 201, India
;
data_I
_audit_creation_method     SHELXL-97
_chemical_name_systematic
;\
1-[5-(2<i>H</i>-1,3-Benzodioxol-5-yl)-3-(4-methylphenyl)-\
2-pyrazolin-1-yl]ethanone
;
_chemical_name_common     ?
_chemical_formula_moiety     'C19 H18 N2 O3'
_chemical_formula_sum     'C19 H18 N2 O3'
_chemical_formula_iupac     'C19 H18 N2 O3'
_chemical_formula_weight     322.35
_chemical_melting_point     ?
_symmetry_cell_setting     monoclinic
_symmetry_space_group_name_H-M     'P 21/c'
_symmetry_space_group_name_Hall     '-P 2ybc'
loop_
    _symmetry_equiv_pos_as_xyz
    'x, y, z'
    '-x, y+1/2, -z+1/2'
    '-x, -y, -z'
    'x, -y-1/2, z-1/2'
_cell_length_a     7.95640(10)
_cell_length_b     24.1170(4)
_cell_length_c     8.46600(10)
_cell_angle_alpha     90.00
_cell_angle_beta     105.3800(10)
_cell_angle_gamma     90.00
_cell_volume     1566.32(4)
_cell_formula_units_Z     4
_cell_measurement_reflns_used     6808
_cell_measurement_theta_min     2.63
_cell_measurement_theta_max     30.63
_cell_measurement_temperature     100.0(10)
_exptl_crystal_description     'block'
_exptl_crystal_colour     'colourless'
_exptl_crystal_size_max     0.35
_exptl_crystal_size_mid     0.26
_exptl_crystal_size_min     0.18
_exptl_crystal_density_diffrn     1.367
_exptl_crystal_density_meas     ?
_exptl_crystal_density_method     'not measured'
_exptl_crystal_F_000     680
_exptl_absorpt_coefficient_mu     0.094
_exptl_absorpt_correction_type     multi-scan
_exptl_absorpt_process_details     '(<i>SADABS</i>; Bruker, 2009)'
_exptl_absorpt_correction_T_min     0.9677
_exptl_absorpt_correction_T_max     0.9836
_exptl_special_details
;
The crystal was placed in the cold stream of an Oxford Cryosystems Cobra
open-flow nitrogen cryostat (Cosier & Glazer, 1986) operating at 100.0(1) K.
;
_diffrn_ambient_temperature     100.00(10)
_diffrn_radiation_type     MoK\a
_diffrn_radiation_wavelength     0.71073
_diffrn_radiation_source     'fine-focus sealed tube'
_diffrn_radiation_monochromator     graphite
_diffrn_measurement_device_type     'Bruker APEXII CCD'
_diffrn_measurement_method     '\f and \w scans'
_diffrn_detector_area_resol_mean     ?
_diffrn_reflns_number     18850
_diffrn_reflns_av_R_equivalents     0.0319
_diffrn_reflns_av_sigmaI/netI     0.0420
_diffrn_reflns_theta_min     2.63
_diffrn_reflns_theta_max     30.71
_diffrn_reflns_theta_full     30.71
_diffrn_measured_fraction_theta_max     0.991
_diffrn_measured_fraction_theta_full     0.991
_diffrn_reflns_limit_h_min     -11
_diffrn_reflns_limit_h_max     7
_diffrn_reflns_limit_k_min     -28
_diffrn_reflns_limit_k_max     34
_diffrn_reflns_limit_l_min     -12
_diffrn_reflns_limit_l_max     12
_diffrn_standards_number     0
_diffrn_standards_interval_count     .
_diffrn_standards_interval_time     .
_diffrn_standards_decay_%     ?
_refine_special_details
;
Refinement of <i>F</i>^2^ against ALL reflections. The weighted <i>R</i>-factor
<i>wR</i> and goodness of fit <i>S</i> are based on <i>F</i>^2^, conventional
<i>R</i>-factors <i>R</i> are based on <i>F</i>, with <i>F</i> set to zero for
negative <i>F</i>^2^. The threshold expression of <i>F</i>^2^ >
\s(<i>F</i>^2^) is used only for calculating <i>R</i>-factors(gt) <i>etc</i>.
and is not relevant to the choice of reflections for refinement.
<i>R</i>-factors based on <i>F</i>^2^ are statistically about twice as large
as those based on <i>F</i>, and <i>R</i>- factors based on ALL data will be
even larger.
;
_reflns_number_total     4828
_reflns_number_gt     3778
_reflns_threshold_expression     I>2\s(I)
_refine_ls_structure_factor_coef     Fsqd
_refine_ls_matrix_type     full
_refine_ls_R_factor_all     0.0839
_refine_ls_R_factor_gt     0.0622
_refine_ls_wR_factor_gt     0.1247
_refine_ls_wR_factor_ref     0.1356
_refine_ls_goodness_of_fit_ref     1.092
_refine_ls_restrained_S_all     1.092
_refine_ls_number_reflns     4828
_refine_ls_number_parameters     219
_refine_ls_number_restraints     0
_refine_ls_hydrogen_treatment     constr
_refine_ls_weighting_scheme     calc
_refine_ls_weighting_details
         'calc w=1/[\s^2^(Fo^2^)+(0.0389P)^2^+1.3146P] where P=(Fo^2^+2Fc^2^)/3'
_atom_sites_solution_hydrogens     geom
_atom_sites_solution_primary     direct
_atom_sites_solution_secondary     difmap
_refine_ls_shift/su_max     0.001
_refine_ls_shift/su_mean     0.000
_refine_diff_density_max     0.386
_refine_diff_density_min     -0.294
_refine_ls_extinction_method     none
_refine_ls_extinction_coef     ?
loop_
    _atom_type_symbol
    _atom_type_description
    _atom_type_scat_dispersion_real
    _atom_type_scat_dispersion_imag
    _atom_type_scat_source
    'C' 'C' 0.0033 0.0016
                         'International Tables Vol C Tables 4.2.6.8 and 6.1.1.4'
    'H' 'H' 0.0000 0.0000
                         'International Tables Vol C Tables 4.2.6.8 and 6.1.1.4'
    'N' 'N' 0.0061 0.0033
                         'International Tables Vol C Tables 4.2.6.8 and 6.1.1.4'
    'O' 'O' 0.0106 0.0060
                         'International Tables Vol C Tables 4.2.6.8 and 6.1.1.4'
_computing_data_collection     'APEX2 (Bruker, 2009)'
_computing_cell_refinement     'SAINT (Bruker, 2009)'
_computing_data_reduction     'SAINT (Bruker, 2009)'
_computing_structure_solution     'SHELXTL (Sheldrick, 2008)'
_computing_structure_refinement     'SHELXTL (Sheldrick, 2008)'
_computing_molecular_graphics     'SHELXTL (Sheldrick, 2008)'
_computing_publication_material
;
SHELXTL (Sheldrick, 2008) and PLATON (Spek, 2009)
;
loop_
    _atom_site_type_symbol
    _atom_site_label
    _atom_site_fract_x
    _atom_site_fract_y
    _atom_site_fract_z
    _atom_site_U_iso_or_equiv
    _atom_site_adp_type
    _atom_site_calc_flag
    _atom_site_refinement_flags
    _atom_site_occupancy
    _atom_site_symmetry_multiplicity
    _atom_site_disorder_assembly
    _atom_site_disorder_group
    O O1 0.20199(17) 0.52198(5) 0.40364(15) 0.0242(3) Uani d . 1 1 . .
    O O2 0.18293(16) 0.61783(5) 0.38140(14) 0.0204(3) Uani d . 1 1 . .
    O O3 0.40078(16) 0.60685(5) -0.20460(14) 0.0212(3) Uani d . 1 1 . .
    N N1 0.54641(18) 0.67124(5) -0.03118(16) 0.0164(3) Uani d . 1 1 . .
    N N2 0.59601(18) 0.72596(5) 0.00463(16) 0.0154(3) Uani d . 1 1 . .
    C C1 0.5458(2) 0.54240(7) 0.1907(2) 0.0197(3) Uani d . 1 1 . .
    H H1A 0.6263 0.5232 0.1455 0.024 Uiso calc R 1 1 . .
    C C2 0.4417(2) 0.51184(7) 0.2695(2) 0.0212(3) Uani d . 1 1 . .
    H H2A 0.4504 0.4726 0.2796 0.025 Uiso calc R 1 1 . .
    C C3 0.3269(2) 0.54167(7) 0.33134(18) 0.0172(3) Uani d . 1 1 . .
    C C4 0.1270(2) 0.57023(7) 0.4575(2) 0.0223(4) Uani d . 1 1 . .
    H H4A 0.1669 0.5735 0.5783 0.027 Uiso calc R 1 1 . .
    H H4B -0.0018 0.5676 0.4250 0.027 Uiso calc R 1 1 . .
    C C5 0.3156(2) 0.59905(6) 0.31861(18) 0.0157(3) Uani d . 1 1 . .
    C C6 0.4180(2) 0.62926(6) 0.24358(18) 0.0156(3) Uani d . 1 1 . .
    H H6A 0.4103 0.6685 0.2371 0.019 Uiso calc R 1 1 . .
    C C7 0.5353(2) 0.59965(6) 0.17627(18) 0.0163(3) Uani d . 1 1 . .
    C C8 0.6489(2) 0.63082(7) 0.08798(19) 0.0172(3) Uani d . 1 1 . .
    H H8A 0.7085 0.6040 0.0306 0.021 Uiso calc R 1 1 . .
    C C9 0.7850(2) 0.66945(7) 0.19965(19) 0.0178(3) Uani d . 1 1 . .
    H H9A 0.7825 0.6660 0.3155 0.021 Uiso calc R 1 1 . .
    H H9B 0.9041 0.6611 0.1910 0.021 Uiso calc R 1 1 . .
    C C10 0.7271(2) 0.72633(7) 0.13314(18) 0.0156(3) Uani d . 1 1 . .
    C C11 0.8090(2) 0.77833(7) 0.20273(18) 0.0157(3) Uani d . 1 1 . .
    C C12 0.9503(2) 0.77802(7) 0.34314(19) 0.0181(3) Uani d . 1 1 . .
    H H12A 0.9944 0.7438 0.3928 0.022 Uiso calc R 1 1 . .
    C C13 1.0259(2) 0.82764(7) 0.40982(19) 0.0197(3) Uani d . 1 1 . .
    H H13A 1.1210 0.8268 0.5053 0.024 Uiso calc R 1 1 . .
    C C14 0.9654(2) 0.87859(7) 0.34000(19) 0.0185(3) Uani d . 1 1 . .
    C C15 0.8254(2) 0.87857(7) 0.19888(19) 0.0184(3) Uani d . 1 1 . .
    H H15A 0.7829 0.9128 0.1481 0.022 Uiso calc R 1 1 . .
    C C16 0.7481(2) 0.82948(7) 0.13228(18) 0.0174(3) Uani d . 1 1 . .
    H H16A 0.6523 0.8305 0.0373 0.021 Uiso calc R 1 1 . .
    C C17 0.4283(2) 0.65621(7) -0.17337(18) 0.0163(3) Uani d . 1 1 . .
    C C18 0.3369(2) 0.70214(7) -0.28355(19) 0.0188(3) Uani d . 1 1 . .
    H H18A 0.2313 0.6875 -0.3600 0.028 Uiso calc R 1 1 . .
    H H18B 0.4147 0.7172 -0.3453 0.028 Uiso calc R 1 1 . .
    H H18C 0.3051 0.7316 -0.2171 0.028 Uiso calc R 1 1 . .
    C C19 1.0460(2) 0.93221(7) 0.4153(2) 0.0246(4) Uani d . 1 1 . .
    H H19A 1.1729 0.9302 0.4352 0.037 Uiso calc R 1 1 . .
    H H19B 1.0166 0.9383 0.5193 0.037 Uiso calc R 1 1 . .
    H H19C 1.0008 0.9630 0.3404 0.037 Uiso calc R 1 1 . .
loop_
    _atom_site_aniso_label
    _atom_site_aniso_U_11
    _atom_site_aniso_U_22
    _atom_site_aniso_U_33
    _atom_site_aniso_U_12
    _atom_site_aniso_U_13
    _atom_site_aniso_U_23
    O1 0.0277(7) 0.0191(6) 0.0290(6) -0.0026(5) 0.0129(5) 0.0007(5)
    O2 0.0195(6) 0.0193(6) 0.0251(6) 0.0014(5) 0.0105(5) -0.0008(5)
    O3 0.0242(6) 0.0163(6) 0.0221(5) -0.0015(5) 0.0045(5) -0.0032(4)
    N1 0.0187(7) 0.0131(6) 0.0164(6) -0.0010(5) 0.0030(5) 0.0003(5)
    N2 0.0162(7) 0.0136(6) 0.0172(6) -0.0019(5) 0.0061(5) -0.0016(5)
    C1 0.0212(8) 0.0160(7) 0.0217(7) 0.0044(6) 0.0055(6) -0.0013(6)
    C2 0.0261(9) 0.0128(7) 0.0242(7) 0.0008(6) 0.0059(7) 0.0023(6)
    C3 0.0175(8) 0.0174(7) 0.0162(7) -0.0035(6) 0.0031(6) 0.0011(6)
    C4 0.0223(9) 0.0236(8) 0.0221(7) -0.0027(7) 0.0078(7) -0.0021(6)
    C5 0.0140(7) 0.0167(7) 0.0148(6) 0.0017(6) 0.0010(6) -0.0023(5)
    C6 0.0164(8) 0.0116(7) 0.0173(6) 0.0016(6) 0.0017(6) -0.0012(5)
    C7 0.0170(8) 0.0157(7) 0.0146(6) -0.0005(6) 0.0016(6) 0.0006(5)
    C8 0.0172(8) 0.0163(7) 0.0177(7) 0.0025(6) 0.0042(6) 0.0012(6)
    C9 0.0151(8) 0.0182(7) 0.0193(7) -0.0003(6) 0.0032(6) 0.0011(6)
    C10 0.0152(8) 0.0179(7) 0.0155(6) -0.0006(6) 0.0072(6) 0.0000(6)
    C11 0.0139(7) 0.0191(7) 0.0156(6) -0.0018(6) 0.0067(6) -0.0009(6)
    C12 0.0156(8) 0.0199(8) 0.0192(7) 0.0012(6) 0.0053(6) 0.0003(6)
    C13 0.0154(8) 0.0241(8) 0.0185(7) -0.0011(6) 0.0023(6) -0.0031(6)
    C14 0.0170(8) 0.0200(8) 0.0197(7) -0.0015(6) 0.0068(6) -0.0041(6)
    C15 0.0190(8) 0.0178(8) 0.0190(7) 0.0019(6) 0.0060(6) -0.0005(6)
    C16 0.0163(8) 0.0208(8) 0.0152(6) -0.0011(6) 0.0042(6) -0.0005(6)
    C17 0.0169(8) 0.0175(7) 0.0165(6) -0.0001(6) 0.0080(6) -0.0017(6)
    C18 0.0188(8) 0.0189(8) 0.0177(7) -0.0010(6) 0.0028(6) 0.0003(6)
    C19 0.0242(9) 0.0218(8) 0.0263(8) -0.0016(7) 0.0041(7) -0.0060(7)
_geom_special_details
;
All e.s.d.'s (except the e.s.d. in the dihedral angle between two l.s. planes)
are estimated using the full covariance matrix. The cell e.s.d.'s are taken
into account individually in the estimation of e.s.d.'s in distances, angles
and torsion angles; correlations between e.s.d.'s in cell parameters are only
used when they are defined by crystal symmetry. An approximate (isotropic)
treatment of cell e.s.d.'s is used for estimating e.s.d.'s involving l.s.
planes.
;
loop_
    _geom_bond_atom_site_label_1
    _geom_bond_atom_site_label_2
    _geom_bond_site_symmetry_2
    _geom_bond_distance
    _geom_bond_publ_flag
    O1 C3 . 1.382(2) ?
    O1 C4 . 1.436(2) ?
    O2 C5 . 1.378(2) ?
    O2 C4 . 1.443(2) ?
    O3 C17 . 1.2265(19) ?
    N1 C17 . 1.3651(19) ?
    N1 N2 . 1.3877(18) ?
    N1 C8 . 1.482(2) ?
    N2 C10 . 1.292(2) ?
    C1 C7 . 1.387(2) ?
    C1 C2 . 1.403(2) ?
    C1 H1A . 0.9500 ?
    C2 C3 . 1.371(2) ?
    C2 H2A . 0.9500 ?
    C3 C5 . 1.389(2) ?
    C4 H4A . 0.9900 ?
    C4 H4B . 0.9900 ?
    C5 C6 . 1.369(2) ?
    C6 C7 . 1.410(2) ?
    C6 H6A . 0.9500 ?
    C7 C8 . 1.516(2) ?
    C8 C9 . 1.546(2) ?
    C8 H8A . 1.0000 ?
    C9 C10 . 1.508(2) ?
    C9 H9A . 0.9900 ?
    C9 H9B . 0.9900 ?
    C10 C11 . 1.463(2) ?
    C11 C16 . 1.399(2) ?
    C11 C12 . 1.403(2) ?
    C12 C13 . 1.390(2) ?
    C12 H12A . 0.9500 ?
    C13 C14 . 1.393(2) ?
    C13 H13A . 0.9500 ?
    C14 C15 . 1.401(2) ?
    C14 C19 . 1.508(2) ?
    C15 C16 . 1.383(2) ?
    C15 H15A . 0.9500 ?
    C16 H16A . 0.9500 ?
    C17 C18 . 1.506(2) ?
    C18 H18A . 0.9800 ?
    C18 H18B . 0.9800 ?
    C18 H18C . 0.9800 ?
    C19 H19A . 0.9800 ?
    C19 H19B . 0.9800 ?
    C19 H19C . 0.9800 ?
loop_
    _geom_angle_atom_site_label_1
    _geom_angle_atom_site_label_2
    _geom_angle_atom_site_label_3
    _geom_angle_site_symmetry_1
    _geom_angle_site_symmetry_3
    _geom_angle
    _geom_angle_publ_flag
    C3 O1 C4 . . 105.69(13) ?
    C5 O2 C4 . . 105.61(13) ?
    C17 N1 N2 . . 122.31(13) ?
    C17 N1 C8 . . 123.46(13) ?
    N2 N1 C8 . . 113.80(12) ?
    C10 N2 N1 . . 108.04(13) ?
    C7 C1 C2 . . 122.41(16) ?
    C7 C1 H1A . . 118.8 ?
    C2 C1 H1A . . 118.8 ?
    C3 C2 C1 . . 116.31(15) ?
    C3 C2 H2A . . 121.8 ?
    C1 C2 H2A . . 121.8 ?
    C2 C3 O1 . . 128.25(15) ?
    C2 C3 C5 . . 121.95(16) ?
    O1 C3 C5 . . 109.69(15) ?
    O1 C4 O2 . . 107.41(13) ?
    O1 C4 H4A . . 110.2 ?
    O2 C4 H4A . . 110.2 ?
    O1 C4 H4B . . 110.2 ?
    O2 C4 H4B . . 110.2 ?
    H4A C4 H4B . . 108.5 ?
    C6 C5 O2 . . 127.96(14) ?
    C6 C5 C3 . . 122.14(15) ?
    O2 C5 C3 . . 109.77(14) ?
    C5 C6 C7 . . 117.22(14) ?
    C5 C6 H6A . . 121.4 ?
    C7 C6 H6A . . 121.4 ?
    C1 C7 C6 . . 119.95(15) ?
    C1 C7 C8 . . 120.50(15) ?
    C6 C7 C8 . . 119.54(14) ?
    N1 C8 C7 . . 111.69(13) ?
    N1 C8 C9 . . 100.92(12) ?
    C7 C8 C9 . . 114.17(13) ?
    N1 C8 H8A . . 109.9 ?
    C7 C8 H8A . . 109.9 ?
    C9 C8 H8A . . 109.9 ?
    C10 C9 C8 . . 102.99(12) ?
    C10 C9 H9A . . 111.2 ?
    C8 C9 H9A . . 111.2 ?
    C10 C9 H9B . . 111.2 ?
    C8 C9 H9B . . 111.2 ?
    H9A C9 H9B . . 109.1 ?
    N2 C10 C11 . . 121.24(14) ?
    N2 C10 C9 . . 113.99(14) ?
    C11 C10 C9 . . 124.76(13) ?
    C16 C11 C12 . . 118.35(14) ?
    C16 C11 C10 . . 121.13(14) ?
    C12 C11 C10 . . 120.52(14) ?
    C13 C12 C11 . . 120.18(15) ?
    C13 C12 H12A . . 119.9 ?
    C11 C12 H12A . . 119.9 ?
    C12 C13 C14 . . 121.57(14) ?
    C12 C13 H13A . . 119.2 ?
    C14 C13 H13A . . 119.2 ?
    C13 C14 C15 . . 117.95(15) ?
    C13 C14 C19 . . 121.13(14) ?
    C15 C14 C19 . . 120.92(15) ?
    C16 C15 C14 . . 120.99(15) ?
    C16 C15 H15A . . 119.5 ?
    C14 C15 H15A . . 119.5 ?
    C15 C16 C11 . . 120.96(14) ?
    C15 C16 H16A . . 119.5 ?
    C11 C16 H16A . . 119.5 ?
    O3 C17 N1 . . 119.32(14) ?
    O3 C17 C18 . . 123.45(14) ?
    N1 C17 C18 . . 117.23(14) ?
    C17 C18 H18A . . 109.5 ?
    C17 C18 H18B . . 109.5 ?
    H18A C18 H18B . . 109.5 ?
    C17 C18 H18C . . 109.5 ?
    H18A C18 H18C . . 109.5 ?
    H18B C18 H18C . . 109.5 ?
    C14 C19 H19A . . 109.5 ?
    C14 C19 H19B . . 109.5 ?
    H19A C19 H19B . . 109.5 ?
    C14 C19 H19C . . 109.5 ?
    H19A C19 H19C . . 109.5 ?
    H19B C19 H19C . . 109.5 ?
loop_
    _geom_torsion_atom_site_label_1
    _geom_torsion_atom_site_label_2
    _geom_torsion_atom_site_label_3
    _geom_torsion_atom_site_label_4
    _geom_torsion_site_symmetry_1
    _geom_torsion_site_symmetry_2
    _geom_torsion_site_symmetry_3
    _geom_torsion_site_symmetry_4
    _geom_torsion
    _geom_torsion_publ_flag
    C17 N1 N2 C10 . . . . -170.21(15) ?
    C8 N1 N2 C10 . . . . 2.53(18) ?
    C7 C1 C2 C3 . . . . 0.5(2) ?
    C1 C2 C3 O1 . . . . 175.04(15) ?
    C1 C2 C3 C5 . . . . -0.8(2) ?
    C4 O1 C3 C2 . . . . 175.73(16) ?
    C4 O1 C3 C5 . . . . -8.00(17) ?
    C3 O1 C4 O2 . . . . 13.04(16) ?
    C5 O2 C4 O1 . . . . -13.22(16) ?
    C4 O2 C5 C6 . . . . -175.69(15) ?
    C4 O2 C5 C3 . . . . 8.42(16) ?
    C2 C3 C5 C6 . . . . 0.1(2) ?
    O1 C3 C5 C6 . . . . -176.47(13) ?
    C2 C3 C5 O2 . . . . 176.25(14) ?
    O1 C3 C5 O2 . . . . -0.30(17) ?
    O2 C5 C6 C7 . . . . -174.44(14) ?
    C3 C5 C6 C7 . . . . 1.0(2) ?
    C2 C1 C7 C6 . . . . 0.6(2) ?
    C2 C1 C7 C8 . . . . -179.21(14) ?
    C5 C6 C7 C1 . . . . -1.3(2) ?
    C5 C6 C7 C8 . . . . 178.49(13) ?
    C17 N1 C8 C7 . . . . -70.29(19) ?
    N2 N1 C8 C7 . . . . 117.07(14) ?
    C17 N1 C8 C9 . . . . 168.00(15) ?
    N2 N1 C8 C9 . . . . -4.64(17) ?
    C1 C7 C8 N1 . . . . 132.07(15) ?
    C6 C7 C8 N1 . . . . -47.70(18) ?
    C1 C7 C8 C9 . . . . -114.22(16) ?
    C6 C7 C8 C9 . . . . 66.00(18) ?
    N1 C8 C9 C10 . . . . 4.62(16) ?
    C7 C8 C9 C10 . . . . -115.32(15) ?
    N1 N2 C10 C11 . . . . -179.57(14) ?
    N1 N2 C10 C9 . . . . 1.01(19) ?
    C8 C9 C10 N2 . . . . -3.82(19) ?
    C8 C9 C10 C11 . . . . 176.78(15) ?
    N2 C10 C11 C16 . . . . 0.0(2) ?
    C9 C10 C11 C16 . . . . 179.32(16) ?
    N2 C10 C11 C12 . . . . 179.46(16) ?
    C9 C10 C11 C12 . . . . -1.2(2) ?
    C16 C11 C12 C13 . . . . 0.4(2) ?
    C10 C11 C12 C13 . . . . -179.11(15) ?
    C11 C12 C13 C14 . . . . -0.4(3) ?
    C12 C13 C14 C15 . . . . -0.3(3) ?
    C12 C13 C14 C19 . . . . 178.74(16) ?
    C13 C14 C15 C16 . . . . 0.9(3) ?
    C19 C14 C15 C16 . . . . -178.14(16) ?
    C14 C15 C16 C11 . . . . -0.8(3) ?
    C12 C11 C16 C15 . . . . 0.2(2) ?
    C10 C11 C16 C15 . . . . 179.70(15) ?
    N2 N1 C17 O3 . . . . 173.77(15) ?
    C8 N1 C17 O3 . . . . 1.7(2) ?
    N2 N1 C17 C18 . . . . -6.8(2) ?
    C8 N1 C17 C18 . . . . -178.84(15) ?
loop_
    _geom_hbond_atom_site_label_D
    _geom_hbond_atom_site_label_H
    _geom_hbond_atom_site_label_A
    _geom_hbond_site_symmetry_A
    _geom_hbond_distance_DH
    _geom_hbond_distance_HA
    _geom_hbond_distance_DA
    _geom_hbond_angle_DHA
    _geom_hbond_publ_flag
    C2 H2A O3 3_665 0.95 2.42 3.229(2) 142 yes
    C4 H4A O3 1_556 0.99 2.38 3.225(2) 143 yes
    C9 H9B O2 1_655 0.99 2.59 3.371(2) 136 yes
    C18 H18B N2 4_575 0.98 2.56 3.526(2) 169 yes
    C19 H19A O3 4_676 0.98 2.57 3.377(2) 139 yes
    C19 H19A Cg1 4_665 0.98 2.93 3.6013(18) 127 yes
_iucr_refine_instructions_details
;
TITL b4_0m in P2(1)/c (100K)
CELL 0.71073   7.9564  24.1170   8.4660  90.000 105.380  90.000
ZERR    4.00   0.0001   0.0004   0.0001   0.000   0.001   0.000
LATT  1
SYMM -X, 0.5+Y, 0.5-Z
SFAC C H N O
UNIT 76 72 8 12
TEMP -173.000
SIZE 0.177 0.262 0.353
L.S. 10
BOND $H
FMAP 2 1 60
PLAN 20
OMIT 0   2   0
OMIT -7  13   4
OMIT 9  13   1
EQIV $1 x,3/2-y,-1/2+z
HTAB C18 N2_$1
EQIV $2 1+x,3/2-y,1/2+z
HTAB C19 O3_$2
ACTA
CONF
WGHT      0.0389      1.3146
FVAR       0.45693
O1    4    0.201995    0.521983    0.403642    11.00000    0.02769    0.01906 =
         0.02895    0.00069    0.01289   -0.00257
O2    4    0.182932    0.617833    0.381399    11.00000    0.01948    0.01927 =
         0.02513   -0.00076    0.01048    0.00141
O3    4    0.400780    0.606845   -0.204596    11.00000    0.02420    0.01632 =
         0.02206   -0.00320    0.00445   -0.00152
N1    3    0.546407    0.671240   -0.031178    11.00000    0.01871    0.01310 =
         0.01643    0.00026    0.00298   -0.00101
N2    3    0.596009    0.725960    0.004625    11.00000    0.01624    0.01360 =
         0.01716   -0.00163    0.00608   -0.00186
C1    1    0.545752    0.542395    0.190672    11.00000    0.02116    0.01598 =
         0.02170   -0.00127    0.00547    0.00437
AFIX  43
H1A   2    0.626296    0.523162    0.145454    11.00000   -1.20000
AFIX   0
C2    1    0.441720    0.511841    0.269548    11.00000    0.02611    0.01279 =
         0.02416    0.00232    0.00586    0.00076
AFIX  43
H2A   2    0.450355    0.472644    0.279597    11.00000   -1.20000
AFIX   0
C3    1    0.326890    0.541665    0.331338    11.00000    0.01745    0.01735 =
         0.01615    0.00108    0.00309   -0.00353
C4    1    0.127007    0.570233    0.457537    11.00000    0.02228    0.02360 =
         0.02207   -0.00215    0.00780   -0.00272
AFIX  23
H4A   2    0.166913    0.573484    0.578304    11.00000   -1.20000
H4B   2   -0.001773    0.567587    0.424975    11.00000   -1.20000
AFIX   0
C5    1    0.315558    0.599046    0.318612    11.00000    0.01401    0.01666 =
         0.01484   -0.00231    0.00105    0.00166
C6    1    0.417987    0.629262    0.243579    11.00000    0.01635    0.01161 =
         0.01731   -0.00123    0.00165    0.00157
AFIX  43
H6A   2    0.410346    0.668545    0.237106    11.00000   -1.20000
AFIX   0
C7    1    0.535348    0.599646    0.176274    11.00000    0.01704    0.01569 =
         0.01456    0.00061    0.00156   -0.00055
C8    1    0.648894    0.630816    0.087980    11.00000    0.01721    0.01628 =
         0.01773    0.00123    0.00422    0.00252
AFIX  13
H8A   2    0.708510    0.604035    0.030632    11.00000   -1.20000
AFIX   0
C9    1    0.784982    0.669445    0.199649    11.00000    0.01510    0.01820 =
         0.01926    0.00105    0.00320   -0.00028
AFIX  23
H9A   2    0.782485    0.666041    0.315540    11.00000   -1.20000
H9B   2    0.904059    0.661099    0.191035    11.00000   -1.20000
AFIX   0
C10   1    0.727080    0.726327    0.133144    11.00000    0.01524    0.01785 =
         0.01548   -0.00003    0.00718   -0.00064
C11   1    0.808994    0.778333    0.202726    11.00000    0.01391    0.01908 =
         0.01559   -0.00092    0.00672   -0.00176
C12   1    0.950290    0.778022    0.343137    11.00000    0.01563    0.01992 =
         0.01917    0.00033    0.00530    0.00119
AFIX  43
H12A  2    0.994433    0.743809    0.392778    11.00000   -1.20000
AFIX   0
C13   1    1.025877    0.827638    0.409823    11.00000    0.01541    0.02414 =
         0.01845   -0.00314    0.00232   -0.00106
AFIX  43
H13A  2    1.121045    0.826776    0.505302    11.00000   -1.20000
AFIX   0
C14   1    0.965418    0.878585    0.340001    11.00000    0.01698    0.01996 =
         0.01966   -0.00406    0.00680   -0.00151
C15   1    0.825420    0.878566    0.198881    11.00000    0.01905    0.01782 =
         0.01896   -0.00050    0.00600    0.00192
AFIX  43
H15A  2    0.782915    0.912776    0.148148    11.00000   -1.20000
AFIX   0
C16   1    0.748125    0.829475    0.132283    11.00000    0.01630    0.02078 =
         0.01518   -0.00055    0.00416   -0.00111
AFIX  43
H16A  2    0.652335    0.830498    0.037349    11.00000   -1.20000
AFIX   0
C17   1    0.428307    0.656208   -0.173366    11.00000    0.01691    0.01747 =
         0.01648   -0.00172    0.00803   -0.00006
C18   1    0.336857    0.702138   -0.283549    11.00000    0.01878    0.01889 =
         0.01771    0.00027    0.00281   -0.00095
AFIX 137
H18A  2    0.231283    0.687523   -0.360005    11.00000   -1.50000
H18B  2    0.414694    0.717206   -0.345281    11.00000   -1.50000
H18C  2    0.305067    0.731584   -0.217084    11.00000   -1.50000
AFIX   0
C19   1    1.046007    0.932215    0.415340    11.00000    0.02416    0.02179 =
         0.02634   -0.00597    0.00410   -0.00163
AFIX 137
H19A  2    1.172936    0.930198    0.435240    11.00000   -1.50000
H19B  2    1.016647    0.938341    0.519321    11.00000   -1.50000
H19C  2    1.000811    0.962960    0.340421    11.00000   -1.50000
HKLF 4
REM  b4_0m in P2(1)/c (100K)
REM R1 =  0.0622 for   3778 Fo > 4sig(Fo)  and  0.0839 for all   4828 data
REM    219 parameters refined using      0 restraints
END
WGHT      0.0389      1.3146
REM Highest difference peak  0.386,  deepest hole -0.294,  1-sigma level  0.062
Q1    1   0.8866  0.7771  0.2689  11.00000  0.05    0.39
Q2    1   0.6055  0.6199  0.1541  11.00000  0.05    0.36
Q3    1   0.9954  0.8010  0.3724  11.00000  0.05    0.34
Q4    1   0.9091  0.8762  0.2614  11.00000  0.05    0.33
Q5    1   0.3864  0.6795 -0.2206  11.00000  0.05    0.31
Q6    1   0.7639  0.7000  0.1539  11.00000  0.05    0.31
Q7    1   0.3497  0.5229  0.2525  11.00000  0.05    0.29
Q8    1   0.9779  0.8569  0.3979  11.00000  0.05    0.27
Q9    1   0.5024  0.6640 -0.1135  11.00000  0.05    0.25
Q10   1   0.7628  0.7548  0.1646  11.00000  0.05    0.24
Q11   1   0.4012  0.6191  0.3336  11.00000  0.05    0.24
Q12   1   0.7236  0.6445  0.1593  11.00000  0.05    0.24
Q13   1   0.6469  0.7240  0.0951  11.00000  0.05    0.23
Q14   1   0.6842  0.6557  0.1425  11.00000  0.05    0.23
Q15   1   0.8165  0.8001  0.1431  11.00000  0.05    0.23
Q16   1   0.7715  0.8571  0.1867  11.00000  0.05    0.23
Q17   1   1.0286  0.9024  0.3528  11.00000  0.05    0.23
Q18   1   0.5255  0.5746  0.1727  11.00000  0.05    0.22
Q19   1   0.4991  0.6195  0.2184  11.00000  0.05    0.22
Q20   1   0.9767  0.9192  0.3423  11.00000  0.05    0.21
;
