# Supplementary material for: 1-[5-(2H-1,3-Benzodioxol-5-yl)-3-(4-methyl­phen­yl)-2-pyrazolin-1-yl]ethanone
Source: Acta Crystallogr Sect E Struct Rep Online. 2013 Apr 13;69(Pt 5):o726. doi: 10.1107/S1600536813008817 (PMC3648258; doi:10.1107/S1600536813008817)
Supplement: Supplementary file 2 [file e-69-0o726-Isup2.hkl]

# 
# h,k,l, Fc-squared, Fo-squared, sigma(Fo-squared) and status flag 
# 
data_I
_shelx_title ' b4_0m in P2(1)/c (100K)' 
_shelx_refln_list_code          4 
_shelx_F_calc_maximum      222.33 
_exptl_crystal_F_000       680.00 
_reflns_d_resolution_high  0.6958 
 
loop_ 
 _symmetry_equiv_pos_as_xyz 
 'x, y, z' 
 '-x, y+1/2, -z+1/2' 
 '-x, -y, -z' 
 'x, -y-1/2, z-1/2' 
 
_cell_length_a     7.9564 
_cell_length_b    24.1170 
_cell_length_c     8.4660 
_cell_angle_alpha  90.000 
_cell_angle_beta  105.380 
_cell_angle_gamma  90.000 
 
_shelx_F_squared_multiplier     1.000 
 
loop_ 
 _refln_index_h 
 _refln_index_k 
 _refln_index_l 
 _refln_F_squared_calc 
 _refln_F_squared_meas 
 _refln_F_squared_sigma 
 _refln_observed_status 
   1   0   0     4462.71     4431.01     93.87 o 
   2   0   0      153.67      154.80      4.40 o 
   3   0   0       41.98       43.12      2.86 o 
   4   0   0       88.90      108.53      9.32 o 
   5   0   0     4043.65     4199.40     35.76 o 
   6   0   0       10.72       11.41      3.91 o 
   7   0   0       79.68       95.82      8.83 o 
   8   0   0     1378.02     1278.85     48.65 o 
   9   0   0       73.81       61.07     14.86 o 
  10   0   0       73.63       84.63     19.07 o 
  11   0   0       12.79        7.31     11.64 o 
   1   1   0     1742.77     1666.14      9.06 o 
   2   1   0      534.79      556.51      5.12 o 
   3   1   0      788.74      791.77      7.36 o 
   4   1   0      165.72      176.32      3.68 o 
   5   1   0     1141.86     1215.47     10.57 o 
   6   1   0       22.29       25.17      2.04 o 
   7   1   0        0.21        1.58      2.75 o 
   8   1   0       40.50       34.77      9.07 o 
   9   1   0      140.44      155.49     13.11 o 
  10   1   0      309.77      310.29     19.82 o 
  11   1   0        9.32       11.47      8.43 o 
   1   2   0       67.54       78.15      1.25 o 
   2   2   0      467.18      455.73      4.80 o 
   3   2   0      988.30      981.05      8.44 o 
   4   2   0       76.54       88.72      2.76 o 
   5   2   0       95.04      109.59      3.48 o 
   6   2   0      234.46      251.70      4.85 o 
   7   2   0        0.10        1.66      2.67 o 
   8   2   0       37.52       34.74      8.78 o 
   9   2   0      148.67      154.51     13.59 o 
  10   2   0        1.50       -4.08      6.97 o 
   1   3   0    12128.90    11831.13     59.60 o 
   2   3   0      112.35       91.01      1.95 o 
   3   3   0      399.06      362.85      4.41 o 
   4   3   0      165.95      158.99      6.21 o 
   5   3   0        1.33        4.71      1.37 o 
   6   3   0      226.32      220.39      5.10 o 
   7   3   0       74.83       76.01      5.86 o 
   8   3   0      543.50      537.48     22.20 o 
   9   3   0      531.43      504.83     22.73 o 
  10   3   0       43.65       57.69     14.00 o 
   0   4   0     7390.58     6993.88    304.03 o 
   1   4   0       75.77       81.80      1.59 o 
   2   4   0      200.10      218.58      2.85 o 
   3   4   0       47.95       38.87      2.13 o 
   4   4   0      275.42      279.65      4.39 o 
   5   4   0      284.10      289.59      5.90 o 
   6   4   0       79.58       90.16      3.70 o 
   7   4   0       34.48       44.37      6.13 o 
   8   4   0        2.31        3.06      6.16 o 
   9   4   0        0.07       -0.76      6.04 o 
  10   4   0        4.24        4.96      7.41 o 
   1   5   0     1727.64     1696.31      9.95 o 
   2   5   0     1453.30     1418.99      9.13 o 
   3   5   0     1347.91     1381.02      9.99 o 
   4   5   0      743.82      788.14      7.21 o 
   5   5   0      316.03      348.54      6.46 o 
   6   5   0       14.08       21.22      3.09 o 
   7   5   0       92.10      105.25      8.11 o 
   8   5   0      528.71      484.94     21.14 o 
   9   5   0      191.88      190.58     14.98 o 
  10   5   0       24.45       28.60     11.87 o 
   0   6   0       22.89       22.52      1.97 o 
   1   6   0     1304.51     1149.41      7.52 o 
   2   6   0       19.34       25.49      1.28 o 
   3   6   0      519.41      528.72      5.42 o 
   4   6   0      738.43      716.06      7.17 o 
   5   6   0      286.65      319.85      4.82 o 
   6   6   0      118.56      145.41      5.80 o 
   7   6   0       18.55       16.38      4.46 o 
   8   6   0        0.19        0.83      6.49 o 
   9   6   0      476.20      459.36     21.79 o 
  10   6   0       63.70       62.80     17.19 o 
   1   7   0       10.57       13.91      1.08 o 
   2   7   0      549.96      567.02      5.09 o 
   3   7   0       38.79       47.73      1.86 o 
   4   7   0     1007.79      991.66      8.63 o 
   5   7   0       26.07       34.38      2.10 o 
   6   7   0      185.90      198.58      6.65 o 
   7   7   0      392.42      409.28     13.65 o 
   8   7   0       37.75       35.62      8.76 o 
   9   7   0       71.67       88.83     18.89 o 
  10   7   0        9.31       15.08     10.55 o 
   0   8   0     1097.43     1218.16     13.27 o 
   1   8   0     1167.80     1215.09      8.08 o 
   2   8   0      132.90      119.11      2.36 o 
   3   8   0      203.04      221.43      3.66 o 
   4   8   0      425.69      451.90      5.64 o 
   5   8   0     1149.34     1157.65     10.56 o 
   6   8   0        1.33        1.28      1.57 o 
   7   8   0       13.03       16.28      4.54 o 
   8   8   0      174.27      188.97     18.90 o 
   9   8   0      239.63      198.87     23.05 o 
  10   8   0       86.85      100.74     21.35 o 
   1   9   0       35.97       44.84      1.64 o 
   2   9   0        0.07        1.10      0.84 o 
   3   9   0      313.21      332.74      4.65 o 
   4   9   0     1955.56     2012.18     16.16 o 
   5   9   0      314.71      314.91      5.49 o 
   6   9   0       12.64       14.09      2.42 o 
   7   9   0       10.12       16.52      4.51 o 
   8   9   0       29.49       37.62     13.17 o 
   9   9   0      181.42      174.02     22.44 o 
  10   9   0        0.28       -2.75      9.96 o 
   0  10   0      283.73      289.31      5.99 o 
   1  10   0      263.18      265.51      3.76 o 
   2  10   0      247.42      248.92      3.78 o 
   3  10   0       10.18        5.85      1.17 o 
   4  10   0       64.83       67.85      2.92 o 
   5  10   0       10.21       14.68      2.04 o 
   6  10   0      101.32      111.28      5.97 o 
   7  10   0       30.61       34.56      5.16 o 
   8  10   0       22.50       29.29      6.46 o 
   9  10   0       34.39       39.17     14.37 o 
  10  10   0       31.92       33.66     15.38 o 
   1  11   0     1892.00     1921.37     13.72 o 
   2  11   0     1184.49     1303.58     10.66 o 
   3  11   0     1033.05     1068.80      9.80 o 
   4  11   0      911.13      953.31     10.47 o 
   5  11   0       68.06       67.61      3.49 o 
   6  11   0       13.41       14.11      2.71 o 
   7  11   0       47.58       44.53      6.62 o 
   8  11   0      275.88      293.16     20.35 o 
   9  11   0      260.72      244.75     25.65 o 
  10  11   0        0.55       -1.28     10.18 o 
   0  12   0      584.73      618.95      9.82 o 
   1  12   0       19.92       14.25      1.36 o 
   2  12   0      229.45      246.85      4.10 o 
   3  12   0      217.25      219.00      4.27 o 
   4  12   0      768.51      796.52     10.32 o 
   5  12   0      132.20      129.22      4.77 o 
   6  12   0      619.93      595.72     11.70 o 
   7  12   0       91.51      100.94      7.24 o 
   9  12   0      115.02      114.11     21.94 o 
  10  12   0        2.52       -1.68     11.81 o 
   1  13   0      146.53      172.31      4.90 o 
   2  13   0        0.00       -0.24      1.06 o 
   3  13   0       32.54       38.56      2.36 o 
   4  13   0       47.01       55.53      3.45 o 
   5  13   0      115.01      112.23      5.18 o 
   6  13   0      425.56      409.66     11.22 o 
   7  13   0       86.34       92.86      7.45 o 
   8  13   0      193.39      225.87     15.53 o 
   9  13   0       68.13       38.06     14.98 o 
  10  13   0        0.16       -8.60      8.60 o 
   0  14   0     1271.74     1432.27     19.81 o 
   1  14   0      754.66      888.40      9.82 o 
   2  14   0       37.62       24.67      2.49 o 
   3  14   0       87.87       93.35      3.54 o 
   4  14   0      343.10      358.16      7.46 o 
   5  14   0       32.93       37.26      3.67 o 
   6  14   0       80.99       87.76      7.36 o 
   7  14   0        0.36        5.93      5.10 o 
   8  14   0       10.16       32.90     11.16 o 
   9  14   0       74.90       14.35     10.90 o 
  10  14   0        2.73        5.97      9.59 o 
   1  15   0       24.81       39.71      2.65 o 
   2  15   0        1.76        4.68      1.71 o 
   3  15   0       12.75       10.56      2.13 o 
   4  15   0      186.55      169.95      6.19 o 
   5  15   0      153.97      174.92      7.21 o 
   6  15   0      195.76      191.56     12.47 o 
   7  15   0       41.16       51.30      6.42 o 
   8  15   0      144.82      172.81     13.39 o 
   9  15   0       64.52       68.32     17.78 o 
   0  16   0      359.78      375.88      9.73 o 
   1  16   0     1108.52     1073.54     12.15 o 
   2  16   0       56.62       59.13      3.75 o 
   3  16   0        0.06       -0.57      1.47 o 
   4  16   0      125.52      132.50      5.43 o 
   5  16   0       27.78       42.38      6.15 o 
   6  16   0      127.10      116.83      8.23 o 
   7  16   0        0.04        5.27      8.26 o 
   8  16   0       63.53       83.42     11.22 o 
   9  16   0       12.39       11.50     11.35 o 
   1  17   0      754.41      757.63     12.26 o 
   2  17   0      468.92      443.90      8.72 o 
   3  17   0       48.19       62.28      4.14 o 
   4  17   0     1042.81      968.16     13.75 o 
   5  17   0     1306.60     1216.03     18.09 o 
   6  17   0       25.20       25.14      4.97 o 
   7  17   0        5.95       -3.64      3.64 o 
   8  17   0        8.52       -5.68      5.68 o 
   9  17   0        9.33        8.43     11.34 o 
   0  18   0     4249.94     4109.76     44.68 o 
   1  18   0        3.08        4.96      2.03 o 
   2  18   0       59.06       68.22      4.87 o 
   3  18   0       46.48       59.55      4.22 o 
   4  18   0      182.72      161.78      5.73 o 
   5  18   0      374.56      342.92      9.41 o 
   6  18   0      174.78      165.20     12.25 o 
   7  18   0       80.62       86.98     11.31 o 
   8  18   0       56.60       83.33     11.59 o 
   9  18   0      113.37      105.89     22.29 o 
   1  19   0      670.96      644.32     11.76 o 
   2  19   0      287.20      268.54      7.90 o 
   3  19   0      308.32      284.85      7.57 o 
   4  19   0      282.33      294.07      7.76 o 
   5  19   0        2.78        7.34      4.40 o 
   6  19   0       63.49       57.41      9.19 o 
   7  19   0        0.00        2.77      3.13 o 
   8  19   0        0.21        0.41      3.26 o 
   9  19   0       23.87       39.89     14.36 o 
   0  20   0     3169.57     3116.22     49.86 o 
   1  20   0     1188.05     1090.71     16.15 o 
   2  20   0       90.76       79.44      5.05 o 
   3  20   0      240.57      235.65      8.43 o 
   4  20   0      126.27      106.45      5.07 o 
   5  20   0      908.83      795.01     20.38 o 
   6  20   0       35.90       36.90     20.33 o 
   7  20   0       14.13       10.81     26.22 o 
   8  20   0        0.03       10.69      4.32 o 
   1  21   0     1647.11     1555.03     23.57 o 
   2  21   0      348.79      329.83      9.12 o 
   3  21   0      210.89      207.19      7.46 o 
   4  21   0      157.93      155.00      9.88 o 
   5  21   0       98.76      111.25     17.20 o 
   6  21   0       36.36       48.20      7.87 o 
   7  21   0       22.75       35.00      7.31 o 
   8  21   0        4.23       31.93     19.85 o 
   0  22   0        9.82       34.78      6.10 o 
   1  22   0      451.30      394.50     11.59 o 
   2  22   0       13.97       10.43      3.12 o 
   3  22   0      212.31      226.38     14.45 o 
   4  22   0       34.44       33.29      6.91 o 
   5  22   0      128.56      135.94      9.98 o 
   6  22   0       28.60       31.24      7.21 o 
   7  22   0       15.89       27.32      6.35 o 
   8  22   0        0.07       11.18      5.16 o 
   1  23   0       79.13       87.72      6.91 o 
   2  23   0        0.03       -1.78      2.33 o 
   3  23   0       40.51       36.57      4.52 o 
   4  23   0        1.94        6.51      2.84 o 
   5  23   0       16.15       18.74      5.42 o 
   6  23   0        2.60        7.81      4.58 o 
   7  23   0        5.19        1.08      3.67 o 
   8  23   0        9.25       20.35      8.90 o 
   0  24   0       48.64       41.30      7.25 o 
   1  24   0        0.01       -0.61      2.29 o 
   2  24   0        0.01        1.00      2.66 o 
   3  24   0        0.18        5.20      4.31 o 
   4  24   0       20.41       20.35      8.82 o 
   5  24   0        2.96       12.86      5.35 o 
   6  24   0       99.67       90.88     12.61 o 
   7  24   0        8.60        8.22      5.15 o 
   1  25   0      158.32      150.26     11.46 o 
   2  25   0       74.72       78.32     10.17 o 
   3  25   0        1.28        1.69      1.95 o 
   4  25   0       62.29       75.79      8.04 o 
   5  25   0        1.80       18.66      8.13 o 
   6  25   0       23.30       49.65     13.06 o 
   7  25   0        0.98       11.06      4.15 o 
   0  26   0       34.92       30.47      9.31 o 
   1  26   0       31.59       18.43      5.46 o 
   2  26   0        0.09        3.70      3.33 o 
   3  26   0        1.64        5.07      6.51 o 
   4  26   0      145.96      141.56     11.29 o 
   5  26   0        0.00        5.93      4.15 o 
   6  26   0        0.08       31.84      9.98 o 
   7  26   0       44.00       55.38     20.59 o 
   1  27   0        6.20       16.26      5.46 o 
   2  27   0       92.34      109.38     12.46 o 
   3  27   0       11.67       13.74      4.41 o 
   4  27   0      165.24      176.19     12.91 o 
   5  27   0        6.97       23.86      6.44 o 
   6  27   0       95.28      164.72     20.84 o 
   0  28   0       38.58       31.67     10.40 o 
   1  28   0       20.10       15.16      5.22 o 
   2  28   0       57.32       46.44      8.41 o 
   3  28   0        5.64       12.26      9.39 o 
   4  28   0        0.00        1.82      5.24 o 
   5  28   0       87.73      103.07     18.22 o 
   6  28   0        1.57       25.43      7.16 o 
   1  29   0       24.09       21.44      6.30 o 
   2  29   0       18.67       13.14      5.72 o 
   3  29   0        0.25        1.00      2.93 o 
   4  29   0        0.20       10.94      8.49 o 
   5  29   0        4.66       19.02      6.90 o 
   6  29   0        0.96        6.72      3.61 o 
   0  30   0      272.95      345.18     27.32 o 
   1  30   0      169.19      187.49     14.38 o 
   2  30   0        4.81        3.58      4.31 o 
   3  30   0      159.36      167.05     13.79 o 
   4  30   0        0.54        6.08      3.61 o 
   5  30   0       83.94      152.31     17.99 o 
   1  31   0        3.87        6.26      6.05 o 
   2  31   0        0.93        4.80      4.23 o 
   3  31   0      112.91      107.73     13.66 o 
   4  31   0      369.93      401.58     30.90 o 
   0  32   0       17.90       29.62     10.83 o 
   1  32   0       97.17       94.98     13.01 o 
   2  32   0        5.80        7.80      4.98 o 
   3  32   0        0.06        1.83      4.31 o 
   1  33   0        0.79        1.94      4.31 o 
   2  33   0       45.83       46.53      9.76 o 
   3  33   0       22.70        6.55      5.50 o 
   0  34   0      365.12      441.17     33.26 o 
   1  34   0      238.94      290.86     19.19 o 
   2  34   0       41.68       46.91     10.06 o 
 -11   1   1        8.45        0.57      7.98 o 
 -10   1   1       20.83       14.06      8.42 o 
  -9   1   1      209.33      215.14     14.98 o 
  -8   1   1       46.54       46.75      8.92 o 
  -7   1   1      306.68      298.81     14.44 o 
  -6   1   1      113.91      110.18      2.86 o 
  -5   1   1      201.15      232.16      3.72 o 
  -4   1   1       79.96       81.44      2.68 o 
  -3   1   1      150.09      160.68      2.14 o 
  -2   1   1    15809.78    15982.99     93.81 o 
  -1   1   1      412.58      417.57      3.15 o 
   0   1   1       65.99       72.41      2.13 o 
   1   1   1     5318.79     5260.15     34.52 o 
   2   1   1     2677.28     2679.57     16.62 o 
   3   1   1     4014.48     3985.90     28.02 o 
   4   1   1      142.99      127.31      4.17 o 
   5   1   1      154.94      160.76      5.09 o 
   6   1   1      150.52      163.36      4.98 o 
   7   1   1      110.93      116.51      7.11 o 
   8   1   1       19.52       14.93      8.42 o 
   9   1   1       68.75       87.89     22.57 o 
  10   1   1      175.24      177.26     18.81 o 
 -11   2   1       22.01        2.23      8.34 o 
 -10   2   1       16.49       14.48      8.30 o 
  -9   2   1      240.08      227.04     15.97 o 
  -8   2   1      420.29      396.60     18.45 o 
  -7   2   1       93.25       93.82      7.06 o 
  -6   2   1        0.10        1.30      2.87 o 
  -5   2   1     1090.09     1159.59      8.87 o 
  -4   2   1      230.51      218.42      3.89 o 
  -3   2   1      299.56      308.97      3.16 o 
  -2   2   1     2333.41     2382.52     14.01 o 
  -1   2   1        5.12        6.17      0.64 o 
   0   2   1        0.73       -0.56      0.56 o 
   1   2   1    10254.83     9722.18     56.04 o 
   2   2   1      396.44      349.28      4.82 o 
   3   2   1      911.15      907.71      8.64 o 
   4   2   1      176.93      157.26      7.11 o 
   5   2   1       45.31       67.12      3.23 o 
   6   2   1      352.46      351.77      7.09 o 
   7   2   1      322.63      325.48     10.78 o 
   8   2   1       55.60       45.29      7.02 o 
   9   2   1      168.41      152.40     16.96 o 
  10   2   1       42.99       37.28     10.34 o 
 -11   3   1        9.73       -9.25     10.04 o 
 -10   3   1      167.27      154.93     15.84 o 
  -9   3   1      103.22      106.49     12.82 o 
  -8   3   1       95.94       90.49     11.35 o 
  -7   3   1       32.90       44.83      5.54 o 
  -6   3   1        6.40        4.64      1.71 o 
  -5   3   1      216.97      234.68      4.59 o 
  -4   3   1        1.43        4.83      1.60 o 
  -3   3   1       12.41       21.59      0.91 o 
  -2   3   1     8137.75     8304.72     54.86 o 
  -1   3   1     2853.64     2789.72     14.76 o 
   0   3   1     8059.92     7610.35     79.12 o 
   1   3   1       80.82       72.18      2.11 o 
   2   3   1       37.66       46.33      2.08 o 
   3   3   1      105.86      113.17      3.23 o 
   4   3   1        0.58        2.60      1.15 o 
   5   3   1       49.89       56.26      3.16 o 
   6   3   1        5.61        7.90      1.85 o 
   7   3   1        0.28       -0.41      3.05 o 
   8   3   1      296.95      290.71     15.10 o 
   9   3   1       36.25       30.20     10.27 o 
  10   3   1       89.07       81.54     17.20 o 
 -11   4   1       18.11       10.27     12.73 o 
 -10   4   1        5.28       -0.59      7.30 o 
  -9   4   1      242.37      246.62     15.90 o 
  -8   4   1      308.04      319.83     16.69 o 
  -7   4   1       23.65       38.07      6.45 o 
  -6   4   1       83.55      101.87      3.79 o 
  -5   4   1      748.36      717.06      6.98 o 
  -4   4   1       13.88       11.16      0.97 o 
  -3   4   1      213.50      221.36      2.29 o 
  -2   4   1     1159.98     1160.24      6.91 o 
  -1   4   1      200.42      193.10      2.43 o 
   0   4   1     9092.20     8687.91     55.48 o 
   1   4   1     3714.07     3579.93     18.78 o 
   2   4   1      354.77      319.22      4.42 o 
   3   4   1      620.16      615.16      7.31 o 
   4   4   1       37.59       47.11      2.82 o 
   5   4   1       13.01       17.26      2.17 o 
   6   4   1      458.77      449.20      8.08 o 
   7   4   1        3.23        0.17      2.96 o 
   8   4   1      116.48      125.81      9.61 o 
   9   4   1       92.33       90.04     13.75 o 
  10   4   1      212.43      191.77     16.53 o 
 -11   5   1        0.59       -6.95      9.55 o 
 -10   5   1       18.13        7.33     12.16 o 
  -9   5   1        0.24        3.80      5.69 o 
  -8   5   1       72.22       70.89     10.12 o 
  -7   5   1       32.81       42.40      6.73 o 
  -6   5   1        0.55        2.08      1.77 o 
  -5   5   1      404.88      428.77      6.28 o 
  -4   5   1     1108.76     1204.69      7.49 o 
  -3   5   1      346.47      392.08      3.74 o 
  -2   5   1       30.43       41.13      1.38 o 
  -1   5   1      288.81      265.02      3.15 o 
   0   5   1      471.56      436.35      4.81 o 
   1   5   1      983.06      956.31      7.20 o 
   2   5   1      689.62      699.55      6.84 o 
   3   5   1     1672.83     1712.47     13.28 o 
   4   5   1      242.18      270.95      5.40 o 
   5   5   1      407.19      420.67      7.40 o 
   6   5   1        2.10        3.29      1.57 o 
   7   5   1      458.25      448.28     12.69 o 
   8   5   1        7.61       12.29      5.99 o 
   9   5   1       54.02       41.57     10.88 o 
  10   5   1      130.82      135.03     15.80 o 
 -11   6   1        2.58       -1.02     11.38 o 
 -10   6   1        6.02       -0.44     11.49 o 
  -9   6   1       54.07       52.44      9.90 o 
  -8   6   1       87.25       78.84     10.49 o 
  -7   6   1        0.01        0.05      4.55 o 
  -6   6   1      405.71      403.00      8.39 o 
  -5   6   1      112.72      125.10      3.26 o 
  -4   6   1      160.14      127.78      2.18 o 
  -3   6   1       17.95       23.23      1.16 o 
  -2   6   1      205.68      212.30      2.64 o 
  -1   6   1       72.27       63.24      1.72 o 
   0   6   1        7.15        4.88      0.93 o 
   1   6   1     1040.63     1053.25      7.91 o 
   2   6   1      827.84      854.42      7.40 o 
   3   6   1      327.62      307.82      4.59 o 
   4   6   1      361.26      385.91      6.21 o 
   5   6   1       10.77       13.93      2.04 o 
   6   6   1        0.65       -0.54      1.47 o 
   7   6   1      554.91      548.16     14.06 o 
   8   6   1        3.23        7.90      7.84 o 
   9   6   1       24.88       12.24      8.06 o 
  10   6   1        4.50       16.57     12.21 o 
 -10   7   1       34.60       21.14     14.05 o 
  -9   7   1      393.08      372.83     29.24 o 
  -8   7   1      139.90      131.76     13.15 o 
  -7   7   1       31.87       43.81      5.65 o 
  -6   7   1       16.61       21.60      4.03 o 
  -5   7   1        2.60        1.43      0.80 o 
  -4   7   1     1011.26     1089.91      8.94 o 
  -3   7   1      106.85      147.46      2.32 o 
  -2   7   1      203.31      208.67      3.08 o 
  -1   7   1      240.10      236.33      3.19 o 
   0   7   1      223.05      243.13      3.39 o 
   1   7   1      842.49      851.39      7.15 o 
   2   7   1      503.98      538.08      5.75 o 
   3   7   1       14.75       13.25      1.55 o 
   4   7   1        3.22        2.71      1.25 o 
   5   7   1      564.88      564.77      8.26 o 
   6   7   1      420.21      403.02      7.88 o 
   7   7   1        0.84        1.48      3.09 o 
   8   7   1        0.08       -2.57      6.58 o 
   9   7   1      129.29      137.84     16.81 o 
  10   7   1        0.08       -2.71      9.96 o 
 -10   8   1        0.43        0.08     11.00 o 
  -9   8   1        0.70       -0.31      9.67 o 
  -8   8   1      973.74      917.04     42.68 o 
  -7   8   1      115.16      100.15      7.10 o 
  -6   8   1       78.32       89.98      6.33 o 
  -5   8   1      373.00      393.33      4.95 o 
  -4   8   1     1412.48     1479.56     10.55 o 
  -3   8   1      333.38      357.93      3.99 o 
  -2   8   1        1.03        1.46      0.67 o 
  -1   8   1       85.59       81.76      2.06 o 
   0   8   1     3055.77     3179.45     17.81 o 
   1   8   1      219.14      239.62      3.68 o 
   2   8   1      243.25      265.08      4.27 o 
   3   8   1       38.51       36.11      2.33 o 
   4   8   1        0.37        2.26      1.20 o 
   5   8   1     1048.04     1004.22     11.05 o 
   6   8   1        0.33        0.79      1.42 o 
   7   8   1      750.18      722.82     14.14 o 
   8   8   1       29.30       27.76      5.74 o 
   9   8   1       36.65       39.51     15.38 o 
  10   8   1       13.71        6.97     10.07 o 
 -10   9   1       51.81       20.78     14.56 o 
  -9   9   1      514.20      493.80     34.68 o 
  -8   9   1      600.01      559.91     33.68 o 
  -7   9   1     1334.87     1310.88     24.31 o 
  -6   9   1       34.52       40.61      5.13 o 
  -5   9   1        4.13        8.88      1.24 o 
  -4   9   1     1963.14     2010.94     13.40 o 
  -3   9   1     1869.70     2144.97     12.78 o 
  -2   9   1     2148.31     2312.02     19.78 o 
  -1   9   1      138.59      145.47      2.94 o 
   0   9   1       37.35       40.86      1.81 o 
   1   9   1     2160.68     2286.83     15.44 o 
   2   9   1     4565.24     4992.74     37.30 o 
   3   9   1      431.50      435.52      6.64 o 
   4   9   1      128.85      131.82      3.84 o 
   5   9   1      675.94      666.08      8.90 o 
   6   9   1     1385.75     1328.32     18.25 o 
   7   9   1      753.58      760.72     16.88 o 
   8   9   1      150.69      189.08     28.80 o 
   9   9   1       15.37       24.79     13.02 o 
  10   9   1       72.24       48.08     17.07 o 
 -10  10   1       29.36       54.53     17.77 o 
  -9  10   1       83.11       74.02     18.56 o 
  -8  10   1      237.04      223.81     23.18 o 
  -7  10   1      383.80      384.14     16.84 o 
  -6  10   1      480.20      438.36     11.65 o 
  -5  10   1       83.10      104.50      3.57 o 
  -4  10   1      456.39      502.48      6.10 o 
  -3  10   1       11.37       23.96      1.55 o 
  -2  10   1      132.65      130.04      3.10 o 
  -1  10   1      113.20       96.12      2.70 o 
   0  10   1      643.97      672.37      6.93 o 
   1  10   1     8198.13     9070.80     47.19 o 
   2  10   1        6.87       11.07      1.21 o 
   3  10   1        7.65       10.32      1.76 o 
   4  10   1       54.27       51.25      2.99 o 
   5  10   1      293.72      264.47      6.34 o 
   6  10   1     1491.74     1495.24     18.39 o 
   7  10   1       37.48       43.25      5.40 o 
   8  10   1      131.34      169.86     12.25 o 
   9  10   1       13.82       25.44     11.87 o 
  10  10   1       54.16       50.38     17.73 o 
 -10  11   1        2.98        6.84     11.91 o 
  -9  11   1      198.90      175.02     22.11 o 
  -8  11   1      127.22      139.79     21.76 o 
  -6  11   1      191.56      179.38      8.75 o 
  -5  11   1       19.78       28.71      2.37 o 
  -4  11   1      313.50      334.95      4.97 o 
  -3  11   1     1316.83     1437.95     16.36 o 
  -2  11   1      170.38      166.37      3.93 o 
  -1  11   1       30.21       41.75      2.29 o 
   0  11   1      378.97      384.87      5.01 o 
   1  11   1      450.21      484.42      6.23 o 
   2  11   1     1077.21     1189.67      9.98 o 
   3  11   1       78.44       76.39      3.13 o 
   4  11   1        9.65        5.61      1.86 o 
   5  11   1        7.79        9.50      2.08 o 
   6  11   1     1411.88     1407.98     17.88 o 
   7  11   1      107.21      117.68      8.09 o 
   8  11   1        2.05        5.62      8.60 o 
   9  11   1        0.06       14.49     11.90 o 
  10  11   1       29.57       29.49     14.23 o 
 -10  12   1        2.02        2.43      9.60 o 
  -9  12   1        0.28        8.84     11.74 o 
  -8  12   1     1184.09     1117.98     31.24 o 
  -7  12   1      186.23      182.63      9.11 o 
  -6  12   1      215.54      193.13      9.23 o 
  -5  12   1       63.45       69.24      3.92 o 
  -4  12   1        0.01        1.14      1.04 o 
  -3  12   1     1607.81     1729.09     15.96 o 
  -2  12   1      268.73      287.09      5.68 o 
  -1  12   1      134.56      126.50      3.35 o 
   0  12   1      536.54      582.39      6.51 o 
   1  12   1        6.86        8.97      1.32 o 
   2  12   1      161.50      163.31      3.52 o 
   3  12   1       74.46      102.80      3.59 o 
   4  12   1      570.86      586.28      8.77 o 
   5  12   1       11.93       15.11      2.40 o 
   6  12   1       31.85       36.29      4.04 o 
   7  12   1      760.36      756.10     19.93 o 
   8  12   1       66.70       34.51     12.52 o 
   9  12   1      106.59      130.91     23.04 o 
  10  12   1        0.46       13.21     11.32 o 
 -10  13   1        0.17        1.67     10.37 o 
  -9  13   1        0.61       -3.62      8.41 o 
  -8  13   1      570.74      479.66     26.81 o 
  -7  13   1       41.83       38.52      6.91 o 
  -6  13   1       35.20       28.01      4.95 o 
  -5  13   1      222.05      206.41      7.43 o 
  -4  13   1        9.59        9.86      1.74 o 
  -3  13   1      345.52      341.15      6.53 o 
  -2  13   1      798.72      808.75     10.31 o 
  -1  13   1      457.84      497.84      7.89 o 
   0  13   1      886.70      912.59      9.84 o 
   1  13   1      140.30      119.62      3.54 o 
   2  13   1       49.19       44.75      2.34 o 
   3  13   1      189.10      184.79      5.21 o 
   4  13   1       25.13       32.08      3.50 o 
   5  13   1       43.28       40.15      4.01 o 
   6  13   1        1.98        8.17      2.44 o 
   7  13   1       35.06       47.28      6.31 o 
   8  13   1        0.79       -0.70      5.21 o 
 -10  14   1        9.36        6.78      9.67 o 
  -9  14   1       29.97       -3.26      4.28 o 
  -8  14   1        7.49       16.53     12.88 o 
  -7  14   1       93.19      106.58      9.60 o 
  -6  14   1       39.18       35.28      5.07 o 
  -5  14   1       20.11       12.78      2.79 o 
  -4  14   1        3.10       10.17      2.17 o 
  -3  14   1       21.23       27.80      2.52 o 
  -2  14   1      275.19      285.88      6.15 o 
  -1  14   1      215.17      236.72      6.19 o 
   0  14   1       77.28       89.04      3.14 o 
   1  14   1       22.75       28.53      2.28 o 
   2  14   1       80.21       80.00      2.90 o 
   3  14   1        2.93        4.05      1.48 o 
   4  14   1      409.51      376.11      9.24 o 
   5  14   1      327.36      312.05      7.98 o 
   6  14   1      195.52      199.99      7.49 o 
   7  14   1        3.93        5.99      5.00 o 
   8  14   1        0.64       12.08      3.76 o 
   9  14   1       56.79       83.59      9.16 o 
 -10  15   1       11.20        6.52      8.11 o 
  -9  15   1        5.50       20.09     10.31 o 
  -8  15   1       78.71       91.51     13.87 o 
  -7  15   1      625.84      587.48     17.79 o 
  -6  15   1       11.46        9.07      4.91 o 
  -5  15   1      457.11      454.06     11.32 o 
  -4  15   1     1317.26     1274.37     16.50 o 
  -3  15   1     1742.67     1761.65     18.13 o 
  -2  15   1      785.47      775.42     12.27 o 
  -1  15   1      233.90      243.78      7.22 o 
   0  15   1      512.50      543.61      8.21 o 
   1  15   1      285.26      318.26      6.01 o 
   2  15   1      343.16      381.12      6.44 o 
   3  15   1       34.35       40.04      3.98 o 
   4  15   1     1513.39     1466.86     19.47 o 
   5  15   1      713.61      705.27     13.41 o 
   6  15   1      229.32      221.22     11.48 o 
   7  15   1       40.01       43.74      9.51 o 
   8  15   1      118.04      136.99     17.78 o 
   9  15   1        0.00       30.88      8.07 o 
  -9  16   1       10.98       17.29     10.08 o 
  -8  16   1       39.24       39.84     20.99 o 
  -7  16   1        0.96        5.56      4.29 o 
  -6  16   1       42.98       54.17      6.64 o 
  -5  16   1       54.18       67.29      7.15 o 
  -4  16   1        4.17        4.21      2.05 o 
  -3  16   1      151.24      138.54      5.44 o 
  -2  16   1      931.78      889.38     13.32 o 
  -1  16   1       16.88       15.64      2.43 o 
   0  16   1       20.54       21.55      2.15 o 
   1  16   1        4.15        3.94      1.59 o 
   2  16   1       19.26       22.40      2.33 o 
   3  16   1       48.05       45.80      3.69 o 
   4  16   1      123.33      135.29      7.78 o 
   5  16   1      873.43      827.16     14.86 o 
   6  16   1      544.00      554.18     14.39 o 
   7  16   1      277.69      283.54     16.63 o 
   8  16   1       32.48       28.70      7.28 o 
   9  16   1      184.33      197.83     14.84 o 
  -9  17   1       15.05       13.02     10.03 o 
  -8  17   1        0.72       19.79      4.30 o 
  -7  17   1       85.53      119.24     10.73 o 
  -6  17   1       45.46       49.43      6.17 o 
  -5  17   1       14.31       11.63      2.64 o 
  -4  17   1       24.43       29.40      3.97 o 
  -3  17   1      705.14      655.75     11.83 o 
  -2  17   1      286.16      276.05      7.53 o 
  -1  17   1       25.36       22.57      2.93 o 
   0  17   1      488.91      487.25      7.74 o 
   1  17   1      114.24      116.27      4.04 o 
   2  17   1      172.87      150.70      5.51 o 
   3  17   1       16.94       12.31      2.57 o 
   4  17   1      301.42      256.30      8.08 o 
   5  17   1       19.31       17.32      3.28 o 
   6  17   1        5.17       15.01      3.77 o 
   7  17   1       97.48      130.16     15.08 o 
   8  17   1       18.28       31.32      6.71 o 
   9  17   1        0.00       34.66     21.48 o 
  -9  18   1        0.00        0.39      9.40 o 
  -8  18   1        7.57       17.11      5.99 o 
  -7  18   1       21.92       25.55     13.66 o 
  -6  18   1      231.83      222.04     13.99 o 
  -5  18   1      185.65      179.11      7.74 o 
  -4  18   1     1139.50     1096.17     16.32 o 
  -3  18   1        4.44        5.89      2.15 o 
  -2  18   1       11.07        6.21      2.31 o 
  -1  18   1        5.94        8.42      2.26 o 
   0  18   1        9.10       12.26      1.98 o 
   1  18   1      713.79      677.30      9.66 o 
   2  18   1       54.84       45.82      3.89 o 
   3  18   1      114.64      121.66      8.04 o 
   4  18   1        3.89        3.58      2.31 o 
   5  18   1      487.60      511.86     13.37 o 
   6  18   1      297.09      281.50     12.62 o 
   7  18   1      127.09      139.49     12.89 o 
   8  18   1        1.93       28.38      6.11 o 
   9  18   1       16.51       36.76      8.63 o 
  -9  19   1       41.04       59.25     16.83 o 
  -8  19   1       26.89       45.42     14.21 o 
  -7  19   1       32.58       79.22     13.46 o 
  -6  19   1       36.71       33.31      7.24 o 
  -5  19   1       31.10       40.48      5.96 o 
  -4  19   1      873.22      846.39     14.45 o 
  -3  19   1     1540.77     1472.30     19.50 o 
  -2  19   1      144.66      140.86      6.36 o 
  -1  19   1       86.81       95.58      5.22 o 
   0  19   1       14.44       13.39      2.74 o 
   1  19   1      165.65      154.05      5.56 o 
   2  19   1       85.43       69.92      4.58 o 
   3  19   1        9.40        9.89      2.09 o 
   4  19   1      535.60      517.20     13.67 o 
   5  19   1      243.46      250.86     15.84 o 
   6  19   1       17.15       32.06      7.08 o 
   7  19   1        0.27       -1.48      3.45 o 
   8  19   1        4.67       21.72     20.23 o 
  -9  20   1        0.10       -9.23      9.23 o 
  -8  20   1        3.30       10.23      5.68 o 
  -7  20   1        8.00       24.65     12.91 o 
  -6  20   1        0.98       -7.59      7.59 o 
  -5  20   1        5.33        2.12      8.38 o 
  -4  20   1       28.29       30.86      4.17 o 
  -3  20   1      390.45      380.73     10.22 o 
  -2  20   1       11.80       12.55      2.68 o 
  -1  20   1       98.01       90.73      5.21 o 
   0  20   1      540.60      484.56     12.31 o 
   1  20   1      134.58      127.03      5.18 o 
   2  20   1      512.11      473.68     10.76 o 
   3  20   1      160.51      134.89      5.56 o 
   4  20   1      200.87      204.29      8.59 o 
   5  20   1        0.38        3.34      4.81 o 
   6  20   1        5.89        9.84      8.89 o 
   7  20   1       17.82       20.65      6.89 o 
   8  20   1       22.44        3.03     12.91 o 
  -8  21   1        0.07       13.77     11.73 o 
  -7  21   1       67.17       53.97     10.22 o 
  -6  21   1        0.11        1.73      6.49 o 
  -5  21   1       12.93       17.36      8.38 o 
  -4  21   1      269.20      259.44     11.16 o 
  -3  21   1      883.49      830.17     14.80 o 
  -2  21   1     1090.77     1052.00     16.60 o 
  -1  21   1      126.05      127.17      5.88 o 
   0  21   1       11.10       12.62      3.14 o 
   1  21   1      154.73      167.00      6.73 o 
   2  21   1       71.19       79.06      6.55 o 
   3  21   1      290.01      256.25      8.33 o 
   4  21   1      706.93      677.56     18.60 o 
   5  21   1      124.07      132.37      9.22 o 
   6  21   1        2.46       14.06      5.00 o 
   7  21   1       47.69       60.61     10.33 o 
   8  21   1       38.94       43.60      9.73 o 
  -8  22   1        7.56       -1.35      8.46 o 
  -7  22   1        0.85       -2.96      7.70 o 
  -6  22   1       42.31       28.62      6.71 o 
  -5  22   1       45.64       48.67      8.48 o 
  -4  22   1      443.57      397.18     14.06 o 
  -3  22   1      224.97      221.37      8.64 o 
  -2  22   1      154.36      137.35      6.14 o 
  -1  22   1       80.83       90.65      6.36 o 
   0  22   1       57.09       46.61      5.46 o 
   1  22   1      270.79      258.48      9.50 o 
   2  22   1        4.16        5.46      2.15 o 
   3  22   1       81.37       71.51      5.49 o 
   4  22   1      117.83      106.58      6.58 o 
   5  22   1       42.65       60.44      8.15 o 
   6  22   1       74.57       69.66     25.27 o 
   7  22   1       26.60       30.90      8.03 o 
   8  22   1       52.63       72.04     11.55 o 
  -8  23   1       88.35       86.96     15.76 o 
  -7  23   1        4.07        6.73      6.05 o 
  -6  23   1       78.57       73.50     10.75 o 
  -5  23   1       63.35       68.38     15.13 o 
  -4  23   1        0.31        3.19      2.55 o 
  -3  23   1       87.17      101.75      6.63 o 
  -2  23   1       81.09       81.38      7.14 o 
  -1  23   1      110.55      110.48      6.41 o 
   0  23   1      350.87      331.15     11.40 o 
   1  23   1       95.10       79.69      6.66 o 
   2  23   1      295.88      258.39      9.76 o 
   3  23   1      349.04      364.43     10.33 o 
   4  23   1        1.80        3.79      3.63 o 
   5  23   1        0.42       18.38      4.77 o 
   6  23   1        4.23       11.29      4.22 o 
   7  23   1        0.01       14.33     11.67 o 
  -8  24   1       53.43       83.69     19.22 o 
  -7  24   1      104.92      114.81     15.08 o 
  -6  24   1       57.05       66.73     10.21 o 
  -5  24   1       56.06       58.90      9.19 o 
  -4  24   1       18.64       17.07      4.92 o 
  -3  24   1      328.59      332.27     10.98 o 
  -2  24   1       84.11       71.47      7.31 o 
  -1  24   1      557.98      507.23     15.97 o 
   0  24   1      363.39      292.88     12.34 o 
   1  24   1      617.46      524.64     16.52 o 
   2  24   1      625.24      550.78     16.99 o 
   3  24   1        5.51       13.82      4.07 o 
   4  24   1       35.02       25.51      5.57 o 
   5  24   1       79.75       87.16     11.44 o 
   6  24   1        5.25        1.41      3.69 o 
   7  24   1       31.79       26.75      7.50 o 
  -7  25   1        7.10        7.07      6.77 o 
  -6  25   1        0.04       16.85      6.48 o 
  -5  25   1        4.50       17.62      5.76 o 
  -4  25   1       14.99       41.78      6.68 o 
  -3  25   1       10.37       12.90      3.58 o 
  -2  25   1        2.50        2.31      2.76 o 
  -1  25   1        0.54        4.94      4.10 o 
   0  25   1       89.65      102.27     10.31 o 
   1  25   1       11.82       13.31      4.99 o 
   2  25   1       51.58       40.84      7.69 o 
   3  25   1       14.33       19.63      5.89 o 
   4  25   1        8.13       15.74     14.37 o 
   5  25   1        8.18        7.74      6.68 o 
   6  25   1        8.50       16.95      5.21 o 
   7  25   1        1.63       17.60      8.22 o 
  -7  26   1       45.51       30.72     14.55 o 
  -6  26   1       24.31       29.07      7.52 o 
  -5  26   1      171.00      190.83     13.83 o 
  -4  26   1        2.96        2.67      5.30 o 
  -3  26   1        4.18        0.77      4.59 o 
  -2  26   1       41.02       49.15      8.38 o 
  -1  26   1       94.82       73.96     10.02 o 
   0  26   1      124.00      104.12     14.78 o 
   1  26   1       15.77        8.54      5.40 o 
   2  26   1      134.66      110.94     12.32 o 
   3  26   1       32.21       32.10      7.36 o 
   4  26   1       44.65       53.31     17.78 o 
   5  26   1      146.41      185.05     16.87 o 
   6  26   1      218.27      208.66     18.25 o 
  -7  27   1      132.59      145.75     19.32 o 
  -6  27   1        0.01        9.16      8.95 o 
  -5  27   1       91.29      121.27     15.76 o 
  -4  27   1      217.11      217.42     14.08 o 
  -3  27   1        6.35       16.94     10.16 o 
  -2  27   1       57.16       48.60      8.38 o 
  -1  27   1        0.48        2.10      3.29 o 
   0  27   1        3.93        4.22      3.52 o 
   1  27   1        2.63        6.61      3.86 o 
   2  27   1      178.22      174.83     13.23 o 
   3  27   1       95.40       97.80     12.27 o 
   4  27   1       36.32       54.71     13.65 o 
   5  27   1      226.70      257.60     23.23 o 
   6  27   1      364.24      375.30     29.42 o 
  -6  28   1       27.41       49.56     11.30 o 
  -5  28   1        3.57       27.18      8.23 o 
  -4  28   1       97.79       83.25     17.29 o 
  -3  28   1       48.23       51.51      8.86 o 
  -2  28   1       11.54       16.17      5.59 o 
  -1  28   1       11.19        7.90      7.87 o 
   0  28   1       31.17       19.40      5.85 o 
   1  28   1       44.22       46.55      8.66 o 
   2  28   1       10.57       11.90      5.19 o 
   3  28   1       18.84       24.41      6.84 o 
   4  28   1       30.17       37.62      7.31 o 
   5  28   1      217.27      319.91     26.52 o 
   6  28   1       59.98       59.55     13.44 o 
  -6  29   1       58.79       96.70     18.17 o 
  -5  29   1       16.36       23.96      9.40 o 
  -4  29   1      235.73      290.96     24.87 o 
  -3  29   1      291.16      351.40     18.55 o 
  -2  29   1       42.61       31.20      7.52 o 
  -1  29   1       89.54       83.56     11.48 o 
   0  29   1        9.59        7.17      4.60 o 
   1  29   1      149.25      134.41     12.03 o 
   2  29   1      179.39      215.75     15.24 o 
   3  29   1        3.60        0.85      3.90 o 
   4  29   1        8.18       23.52     12.97 o 
   5  29   1       56.34       55.42     13.18 o 
  -4  30   1        9.10       12.92      7.37 o 
  -3  30   1       38.28       28.57      6.76 o 
  -2  30   1       43.67       52.90      9.61 o 
  -1  30   1        8.64       14.90      5.67 o 
   0  30   1       27.65       32.24      7.81 o 
   1  30   1       75.63       82.73     12.07 o 
   2  30   1       33.24       45.38      8.77 o 
   3  30   1       71.26       85.38     12.29 o 
   4  30   1       56.77       50.23      8.83 o 
   5  30   1       10.26       36.11      8.93 o 
  -5  31   1        2.47        6.41      4.84 o 
  -4  31   1        0.59        9.98      5.00 o 
  -3  31   1       46.08       49.28     14.44 o 
  -2  31   1        0.56        3.30      4.14 o 
  -1  31   1       15.06       18.21      5.95 o 
   0  31   1      154.01      159.89     13.60 o 
   1  31   1        7.17       10.08      5.01 o 
   2  31   1        0.75        6.32      4.88 o 
   3  31   1        0.08        0.38      6.45 o 
   4  31   1        6.38       15.31      4.15 o 
  -4  32   1       21.15       37.15     10.60 o 
  -3  32   1       85.96      106.64     18.82 o 
  -2  32   1       53.45       63.45     12.64 o 
  -1  32   1       57.42       65.20     10.92 o 
   0  32   1      193.28      221.76     16.26 o 
   1  32   1      334.27      367.33     20.71 o 
   2  32   1      205.60      214.60     16.13 o 
   3  32   1       13.27        3.70      4.55 o 
  -3  33   1        3.73        5.73      3.61 o 
  -2  33   1        0.07        2.89      4.24 o 
  -1  33   1      165.12      181.50     14.78 o 
   0  33   1       84.47       82.51     12.52 o 
   1  33   1        0.57        4.86      4.70 o 
   2  33   1        8.75       10.29      9.79 o 
  -2  34   1       55.23       40.88      9.12 o 
  -1  34   1      244.88      247.73     17.73 o 
   0  34   1       42.78       55.21     10.34 o 
   1  34   1       63.69       72.83     11.99 o 
 -11   0   2        0.09       -8.40      8.40 o 
 -10   0   2        1.68        4.02      8.89 o 
  -9   0   2        0.31       -1.03      7.79 o 
  -8   0   2      909.74      835.52     37.11 o 
  -7   0   2      313.27      279.13     19.87 o 
  -6   0   2        8.78       18.08      7.49 o 
  -5   0   2      229.26      223.58      4.82 o 
  -4   0   2     2020.29     2177.51     20.92 o 
  -3   0   2      546.51      578.73      6.89 o 
  -2   0   2      758.41      730.44      6.72 o 
  -1   0   2    11609.31    11394.19    104.76 o 
   0   0   2    10163.15    10063.91     70.25 o 
   1   0   2    49431.82    46134.21    486.22 o 
   2   0   2        0.02        2.12      2.43 o 
   3   0   2      205.41      240.41      7.93 o 
   4   0   2     1459.38     1498.48     23.10 o 
   5   0   2      109.98       93.61      6.45 o 
   6   0   2        2.96        5.01      3.28 o 
   7   0   2      175.91      202.67     15.46 o 
   8   0   2      333.79      339.20     51.16 o 
   9   0   2      115.40      119.68     23.26 o 
  10   0   2        2.93       -9.81      9.81 o 
 -11   1   2       13.22        4.40      9.65 o 
 -10   1   2       42.27       44.26      9.56 o 
  -9   1   2       34.70       31.47      8.53 o 
  -8   1   2      347.43      337.68     17.01 o 
  -7   1   2      448.57      482.43     18.39 o 
  -6   1   2      453.97      469.55      8.15 o 
  -5   1   2      430.95      473.30      5.39 o 
  -4   1   2        0.43        3.19      1.94 o 
  -3   1   2      998.92     1056.90      6.86 o 
  -2   1   2    44013.31    42193.98    329.56 o 
  -1   1   2     1638.29     1627.89      9.69 o 
   0   1   2      282.14      279.16      3.52 o 
   1   1   2     3242.19     3231.56     18.62 o 
   2   1   2     1516.17     1438.61     11.83 o 
   3   1   2     3183.79     3392.25     26.49 o 
   4   1   2       62.45       62.32      3.81 o 
   5   1   2       67.14       73.87      4.55 o 
   6   1   2       42.93       36.37      3.75 o 
   7   1   2       25.45       15.65      4.42 o 
   8   1   2      104.11      115.59      7.74 o 
   9   1   2       87.85       98.90     15.31 o 
  10   1   2       61.70       55.25     13.69 o 
 -11   2   2        0.94       -6.53      6.53 o 
 -10   2   2        9.44       10.24      6.66 o 
  -9   2   2        0.33        2.42      5.75 o 
  -8   2   2      169.47      167.24     12.56 o 
  -7   2   2     1520.47     1560.14     34.19 o 
  -6   2   2       49.30       53.34      4.01 o 
  -5   2   2        5.88       17.51      1.48 o 
  -4   2   2       85.53       91.17      2.18 o 
  -3   2   2     1724.59     1848.33     12.16 o 
  -2   2   2     3123.83     3194.79     17.35 o 
  -1   2   2     3217.59     3230.45     18.94 o 
   0   2   2       68.56       79.62      2.21 o 
   1   2   2     9594.25     9705.51     45.17 o 
   2   2   2     2583.40     2733.09     18.37 o 
   3   2   2      624.46      660.25      8.71 o 
   4   2   2        0.87        4.22      1.71 o 
   5   2   2        2.02        1.48      1.80 o 
   6   2   2      171.18      158.63      7.41 o 
   7   2   2       15.90       20.35      4.20 o 
   8   2   2       70.16       70.08      8.70 o 
   9   2   2       14.67        2.67      8.28 o 
  10   2   2       38.22       19.32     11.20 o 
 -11   3   2        8.18       -9.65      9.96 o 
 -10   3   2       63.92       59.15     10.72 o 
  -9   3   2       68.78       58.70     10.78 o 
  -8   3   2       93.46       69.45     10.11 o 
  -7   3   2       99.72      113.91     10.74 o 
  -6   3   2        7.82       12.51      3.26 o 
  -5   3   2      217.24      242.23      4.17 o 
  -4   3   2      165.96      201.24      3.78 o 
  -3   3   2      784.63      883.64      7.55 o 
  -2   3   2      279.12      308.10      3.39 o 
  -1   3   2      906.49      865.00      7.78 o 
   0   3   2     5878.77     5807.46     33.16 o 
   1   3   2      423.90      465.20      5.60 o 
   2   3   2     4427.86     4461.43     25.34 o 
   3   3   2        1.45       -0.31      1.01 o 
   4   3   2       25.24       39.53      3.26 o 
   5   3   2       34.81       35.54      3.41 o 
   6   3   2       92.21       95.73      4.52 o 
   7   3   2        1.54       10.22      4.85 o 
   8   3   2       16.17       21.40      8.26 o 
   9   3   2      195.10      190.87     19.69 o 
  10   3   2      124.36      116.93     17.46 o 
 -11   4   2      304.56      274.84     28.05 o 
 -10   4   2      145.82      155.42     15.37 o 
  -9   4   2      105.57      105.95     12.59 o 
  -8   4   2        0.14       -1.66      4.82 o 
  -7   4   2      229.40      213.77     12.68 o 
  -6   4   2      128.82      130.39      5.22 o 
  -5   4   2      290.69      275.96      4.24 o 
  -4   4   2      554.70      551.19      6.83 o 
  -3   4   2      465.08      507.95      4.93 o 
  -2   4   2       38.36       39.97      1.51 o 
  -1   4   2      166.36      150.12      2.76 o 
   0   4   2     1049.96     1110.34      8.73 o 
   1   4   2     2232.63     2220.15     17.43 o 
   2   4   2       77.81       97.22      3.11 o 
   3   4   2      489.81      507.97      8.09 o 
   4   4   2       41.53       33.60      2.85 o 
   5   4   2     1181.54     1139.04     13.65 o 
   6   4   2      388.82      371.69      7.99 o 
   7   4   2        4.36        8.09      2.86 o 
   8   4   2        1.15       -2.86      2.86 o 
   9   4   2       64.58       59.99     12.89 o 
  10   4   2      152.20      171.84     19.90 o 
 -11   5   2      154.67      144.31     25.44 o 
 -10   5   2       26.53       34.59     13.20 o 
  -9   5   2       29.79       28.19      7.61 o 
  -8   5   2        3.95       -4.79      4.79 o 
  -7   5   2      284.36      260.37     21.04 o 
  -6   5   2       44.83       42.44      3.91 o 
  -5   5   2       22.21       24.30      1.76 o 
  -4   5   2      817.37      941.93      8.40 o 
  -3   5   2     2806.10     3045.41     16.02 o 
  -2   5   2     2141.47     2200.88     12.73 o 
  -1   5   2     1832.28     1715.04     10.81 o 
   0   5   2      289.74      289.05      4.08 o 
   1   5   2      330.53      335.03      4.77 o 
   2   5   2      437.31      439.03      6.55 o 
   3   5   2      153.18      154.77      4.62 o 
   4   5   2      100.99      107.70      3.84 o 
   5   5   2      310.23      305.50      6.93 o 
   6   5   2      263.03      252.47      6.68 o 
   7   5   2      435.22      411.75     12.88 o 
   8   5   2       26.64       23.37      5.58 o 
   9   5   2        1.49       -1.20      8.05 o 
  10   5   2        8.20        3.00      9.20 o 
 -11   6   2      113.25      125.08     23.87 o 
 -10   6   2      108.24      107.14     19.90 o 
  -9   6   2       47.00       48.93     13.78 o 
  -8   6   2       14.78       17.30      6.69 o 
  -7   6   2        2.13       -1.42      7.32 o 
  -6   6   2       35.63       42.95      3.99 o 
  -5   6   2      436.23      465.85      6.13 o 
  -4   6   2      225.52      258.79      3.25 o 
  -3   6   2      227.77      239.96      3.10 o 
  -2   6   2       58.85       75.27      1.89 o 
  -1   6   2      105.79      120.36      2.25 o 
   0   6   2       49.01       34.66      1.79 o 
   1   6   2       96.89       98.41      3.16 o 
   2   6   2      150.04      178.61      3.84 o 
   3   6   2       14.10       21.77      2.10 o 
   4   6   2       31.32       30.39      2.71 o 
   5   6   2       21.47       17.63      2.53 o 
   6   6   2      871.11      829.42     12.26 o 
   7   6   2       66.52       78.95      7.09 o 
   8   6   2       13.35       12.49      4.29 o 
   9   6   2        0.00       -3.96      7.50 o 
  10   6   2       53.31       53.72     18.57 o 
 -11   7   2      166.58      144.63     25.96 o 
 -10   7   2       42.26       53.29     16.30 o 
  -9   7   2        2.56       -2.14      8.45 o 
  -8   7   2       28.99       22.72      6.70 o 
  -7   7   2      332.47      327.96     11.35 o 
  -6   7   2      598.82      585.70     11.53 o 
  -5   7   2       10.35        7.24      1.77 o 
  -4   7   2        3.27        0.34      0.74 o 
  -3   7   2        1.51        7.29      0.87 o 
  -2   7   2        0.86        2.29      0.70 o 
  -1   7   2       79.31       87.21      1.99 o 
   0   7   2        0.02        3.25      1.96 o 
   1   7   2      676.25      689.02      8.55 o 
   2   7   2      585.39      651.96      8.81 o 
   3   7   2       23.37       15.67      1.70 o 
   4   7   2       15.25       18.08      1.99 o 
   5   7   2       13.62        9.56      1.91 o 
   6   7   2       18.39       19.27      2.52 o 
   7   7   2      396.59      364.02     10.48 o 
   8   7   2       88.65       99.92      9.65 o 
   9   7   2      123.02      110.03     16.93 o 
  10   7   2       61.12       71.40     18.82 o 
 -11   8   2       18.07        9.96     12.56 o 
 -10   8   2      276.67      267.09     27.65 o 
  -9   8   2      359.06      342.10     27.89 o 
  -8   8   2      209.41      212.33     21.53 o 
  -7   8   2      578.89      541.76     14.60 o 
  -6   8   2       84.79       82.07      5.10 o 
  -5   8   2      393.59      383.94      4.98 o 
  -4   8   2     1734.87     1833.03     12.57 o 
  -3   8   2      995.43     1056.76      8.21 o 
  -2   8   2      689.66      739.41      6.92 o 
  -1   8   2     1337.63     1364.54     10.49 o 
   0   8   2     2784.60     2833.06     18.18 o 
   1   8   2      602.84      600.10      8.06 o 
   2   8   2     2703.14     2821.06     19.49 o 
   3   8   2        9.97       17.35      1.86 o 
   4   8   2      740.34      711.88     10.24 o 
   5   8   2     1053.89      997.16     13.06 o 
   6   8   2       18.42       20.02      2.73 o 
   7   8   2      213.87      238.49      8.64 o 
   8   8   2        7.75        3.64      3.78 o 
   9   8   2       31.32       34.85     16.76 o 
  10   8   2      112.49      106.72     22.48 o 
 -10   9   2        6.07        0.57     11.27 o 
  -9   9   2       21.82       13.72     10.91 o 
  -8   9   2      155.22      148.84     18.62 o 
  -7   9   2       16.63       13.16      4.65 o 
  -6   9   2       36.33       30.67      3.83 o 
  -5   9   2       59.17       50.60      4.49 o 
  -4   9   2      390.69      411.87      5.45 o 
  -3   9   2     1649.27     1864.37     12.22 o 
  -2   9   2      206.07      205.78      3.56 o 
  -1   9   2       15.17       19.58      1.37 o 
   0   9   2      264.48      275.71      4.50 o 
   1   9   2        6.76        6.82      1.23 o 
   2   9   2      332.60      344.88      5.62 o 
   3   9   2        8.18       11.49      1.66 o 
   4   9   2       31.67       33.02      3.02 o 
   5   9   2      312.34      314.07      7.32 o 
   6   9   2        5.00       10.23      2.49 o 
   7   9   2      136.04      155.50      7.07 o 
   8   9   2        0.75       -3.57      6.61 o 
   9   9   2       16.63       35.76     13.02 o 
 -10  10   2      100.59       97.48     21.39 o 
  -9  10   2       42.85       40.44     14.35 o 
  -8  10   2        0.08        2.72      7.41 o 
  -7  10   2        0.03        1.83      3.36 o 
  -6  10   2       31.67       38.65      7.71 o 
  -5  10   2       27.41       30.87      3.46 o 
  -4  10   2      824.17      832.72      7.64 o 
  -3  10   2       20.02       20.89      1.58 o 
  -2  10   2      212.08      225.91      4.15 o 
  -1  10   2      174.32      203.55      3.68 o 
   0  10   2     1302.64     1392.53     11.65 o 
   1  10   2      125.89      125.77      3.39 o 
   2  10   2        4.74        8.42      1.34 o 
   3  10   2      235.20      210.38      5.67 o 
   4  10   2       52.19       55.88      3.67 o 
   5  10   2       17.59       18.28      2.56 o 
   6  10   2       73.39       77.11      4.50 o 
   7  10   2        0.21        6.54      4.11 o 
   8  10   2        3.37        7.86      9.32 o 
   9  10   2       22.50       41.32      7.66 o 
 -10  11   2       15.22       13.14     12.48 o 
  -9  11   2       19.94       17.22     11.38 o 
  -8  11   2       20.97       16.72      9.50 o 
  -7  11   2        2.63        4.95      3.28 o 
  -6  11   2        8.92       11.06      3.36 o 
  -5  11   2      710.16      669.84     15.42 o 
  -4  11   2      101.09       89.04      3.19 o 
  -3  11   2      624.95      669.82      8.57 o 
  -2  11   2      550.99      580.01      7.53 o 
  -1  11   2       46.56       39.11      2.08 o 
   0  11   2      172.84      174.37      3.65 o 
   1  11   2     1081.02     1199.67     11.25 o 
   2  11   2     2711.07     2727.17     21.29 o 
   3  11   2        3.12        3.06      2.07 o 
   4  11   2      470.69      470.69      8.59 o 
   5  11   2       12.39       11.86      2.30 o 
   6  11   2        3.65        7.00      2.80 o 
   7  11   2      332.81      320.11      9.96 o 
   8  11   2        1.97        3.02      2.45 o 
   9  11   2       13.72       24.07     11.85 o 
 -10  12   2      382.59      371.45     32.84 o 
  -9  12   2      107.47       87.26     18.76 o 
  -8  12   2      345.89      279.61     25.59 o 
  -6  12   2       11.89        9.63      3.48 o 
  -5  12   2      941.19      961.52     19.23 o 
  -4  12   2      777.27      822.28      9.86 o 
  -3  12   2       45.27       66.14      2.96 o 
  -2  12   2      127.28      144.23      3.88 o 
  -1  12   2       78.35       79.80      2.65 o 
   0  12   2     1702.74     1885.50     15.92 o 
   1  12   2       66.42       75.73      3.12 o 
   2  12   2      553.23      620.66      8.70 o 
   3  12   2       54.49       45.11      3.19 o 
   4  12   2      219.39      208.18      5.92 o 
   5  12   2      712.13      692.41     11.20 o 
   6  12   2      224.61      212.62      7.20 o 
   7  12   2        0.25        7.88      3.85 o 
   8  12   2        4.82       17.66     16.79 o 
   9  12   2       72.71       87.81     11.49 o 
 -10  13   2      139.09      120.34     24.09 o 
  -9  13   2       44.59       47.64     16.22 o 
  -8  13   2      180.07       50.21     12.06 o 
  -7  13   2       34.56       37.50      6.60 o 
  -6  13   2      599.71      589.74     15.81 o 
  -5  13   2       24.76       30.14      4.85 o 
  -4  13   2       55.28       51.90      2.77 o 
  -3  13   2       80.01      100.31      3.64 o 
  -2  13   2      138.68      137.87      3.97 o 
  -1  13   2      334.28      400.49      5.70 o 
   0  13   2      360.14      386.36      6.51 o 
   1  13   2      305.11      293.08      5.91 o 
   2  13   2       22.98       23.10      2.29 o 
   3  13   2      296.26      300.76      6.51 o 
   4  13   2      243.76      222.03      6.59 o 
   5  13   2      206.46      209.87      6.23 o 
   6  13   2        0.13        4.44      4.21 o 
   7  13   2      117.94      119.70      8.91 o 
   8  13   2        2.80       18.40      5.08 o 
   9  13   2       17.14       -5.85      5.85 o 
 -10  14   2       27.04       21.47     13.62 o 
  -9  14   2        7.25        7.79      8.79 o 
  -8  14   2       17.92       10.82      9.95 o 
  -7  14   2      120.59      107.57      9.92 o 
  -6  14   2       14.47        8.97      4.75 o 
  -5  14   2        4.31        3.71      3.09 o 
  -4  14   2      345.76      367.96      7.90 o 
  -3  14   2        8.49        6.53      1.61 o 
  -2  14   2       92.71       81.44      3.25 o 
  -1  14   2      398.20      359.22      5.83 o 
   0  14   2      489.08      530.84      7.87 o 
   1  14   2      801.86      827.86     10.43 o 
   2  14   2       39.18       39.38      2.84 o 
   3  14   2       63.76       72.66      3.77 o 
   4  14   2       34.10       37.66      3.51 o 
   5  14   2       12.87        9.61      2.32 o 
   6  14   2       24.19       38.36      5.41 o 
   7  14   2      102.43      111.10     11.27 o 
   8  14   2       84.98       88.07     12.11 o 
   9  14   2        0.81        6.36      7.81 o 
 -10  15   2       56.46       27.34     14.69 o 
  -9  15   2       13.15        1.77      6.72 o 
  -8  15   2       31.98       32.56     12.87 o 
  -7  15   2       36.87       30.98      6.59 o 
  -6  15   2       43.50       51.69      6.01 o 
  -5  15   2       66.67       70.49      7.13 o 
  -4  15   2       47.56       54.91      3.81 o 
  -3  15   2      352.40      338.67      7.00 o 
  -2  15   2       71.30       79.08      3.96 o 
  -1  15   2       10.72        7.44      1.43 o 
   0  15   2       24.03       27.62      2.47 o 
   1  15   2       89.00       96.28      3.87 o 
   2  15   2        0.68       -0.91      0.98 o 
   3  15   2       10.95       12.70      2.14 o 
   4  15   2       36.29       36.21      4.00 o 
   5  15   2       27.01       55.55      5.78 o 
   6  15   2      198.77      201.42     11.16 o 
   8  15   2        3.57       10.74     17.92 o 
   9  15   2       33.93       57.07     12.31 o 
 -10  16   2        1.63       -3.59      3.59 o 
  -9  16   2        3.18       -7.06      7.06 o 
  -8  16   2       24.84       10.06      9.72 o 
  -7  16   2       33.91       33.46      6.33 o 
  -6  16   2       12.35        9.97      3.73 o 
  -5  16   2        2.76        2.40      3.24 o 
  -4  16   2        5.50        5.24      1.93 o 
  -3  16   2       29.07       46.03      3.88 o 
  -2  16   2      479.41      482.76      8.95 o 
  -1  16   2      296.63      316.92      7.97 o 
   0  16   2      219.47      214.51      5.26 o 
   1  16   2       32.05       32.01      2.77 o 
   2  16   2      308.03      312.11      6.15 o 
   3  16   2       54.47       51.87      4.09 o 
   4  16   2      109.98      101.70      5.44 o 
   5  16   2      501.13      499.25     10.94 o 
   6  16   2      355.86      353.09     12.19 o 
   7  16   2       38.26       39.52      8.06 o 
   8  16   2        0.01        8.42     11.85 o 
   9  16   2       80.89      166.17     17.31 o 
  -9  17   2       33.30       27.08     11.78 o 
  -8  17   2      285.37      256.62     15.60 o 
  -7  17   2       76.03       72.08      9.86 o 
  -6  17   2       79.65       63.96      7.08 o 
  -5  17   2       90.40       80.61      7.42 o 
  -4  17   2      985.96      970.49     14.62 o 
  -3  17   2      504.50      464.15      9.90 o 
  -2  17   2      127.97      130.23      4.97 o 
  -1  17   2      302.70      315.72      8.15 o 
   0  17   2       28.46       20.23      2.38 o 
   1  17   2       28.83       22.68      2.58 o 
   2  17   2        4.00        5.39      1.23 o 
   3  17   2     1065.12      933.89     15.78 o 
   4  17   2      132.16      107.29      5.87 o 
   5  17   2      160.02      171.89      7.21 o 
   6  17   2       61.96       82.14     11.67 o 
   7  17   2       83.24       86.45     12.02 o 
   8  17   2       19.32       36.35     10.03 o 
  -9  18   2       20.07        2.87     10.89 o 
  -8  18   2       14.17        3.83      5.12 o 
  -7  18   2      149.19      130.75     11.77 o 
  -6  18   2        1.80        4.87      4.09 o 
  -5  18   2      136.76      158.20     14.41 o 
  -4  18   2       42.75       54.16      4.09 o 
  -3  18   2      397.55      372.82     10.77 o 
  -2  18   2      296.90      293.61      8.11 o 
  -1  18   2     1009.33      995.41     15.24 o 
   0  18   2       96.24       89.87      4.55 o 
   1  18   2       69.89       50.42      3.56 o 
   2  18   2      137.78      119.10      5.63 o 
   3  18   2        5.10        5.47      3.29 o 
   4  18   2      138.36      115.52      5.99 o 
   5  18   2        8.99       18.41      4.90 o 
   6  18   2       13.97       15.32      6.25 o 
   7  18   2       15.86       37.20      7.67 o 
   8  18   2       91.37      136.11     13.66 o 
  -9  19   2        4.46       14.67     10.34 o 
  -8  19   2       61.11       87.08     11.02 o 
  -7  19   2       71.66       70.95      9.93 o 
  -6  19   2      600.22      581.36     24.54 o 
  -5  19   2       50.04       53.06      6.46 o 
  -4  19   2      645.83      628.42     14.24 o 
  -3  19   2      926.19      853.87     14.33 o 
  -2  19   2     4851.04     4664.45     40.88 o 
  -1  19   2     1211.80     1113.62     15.20 o 
   0  19   2      312.54      321.43      7.92 o 
   1  19   2        7.84       12.88      2.25 o 
   2  19   2       32.58       14.05      2.83 o 
   3  19   2      273.14      196.93      7.38 o 
   4  19   2      306.20      296.45     10.43 o 
   5  19   2      624.54      594.44     15.30 o 
   6  19   2      138.83      156.30      8.36 o 
   7  19   2      143.37      197.02     15.17 o 
   8  19   2       46.18       76.65     13.03 o 
  -9  20   2       68.44       98.14     20.02 o 
  -8  20   2        0.10        9.54      8.60 o 
  -7  20   2      137.84      151.08     11.82 o 
  -6  20   2      206.17      238.65     16.24 o 
  -5  20   2        9.73       23.06      5.60 o 
  -4  20   2       11.39        7.92      4.71 o 
  -3  20   2     1347.56     1311.94     18.67 o 
  -2  20   2       49.59       49.10      4.46 o 
  -1  20   2     2273.21     2138.73     22.82 o 
   0  20   2      715.50      649.93     11.53 o 
   1  20   2        1.54        1.11      1.66 o 
   2  20   2     1056.11      883.46     15.42 o 
   3  20   2      236.90      204.05      8.62 o 
   4  20   2      212.54      174.66      8.22 o 
   5  20   2      286.31      307.12     12.08 o 
   6  20   2      205.46      182.27      9.28 o 
   7  20   2        1.65       14.54      5.97 o 
   8  20   2        1.10       29.09     17.78 o 
  -9  21   2        0.12        7.62      9.67 o 
  -8  21   2        4.02       12.17      4.81 o 
  -7  21   2       15.54       15.76      4.17 o 
  -6  21   2      128.38      114.48     11.31 o 
  -5  21   2       42.44       49.48      8.06 o 
  -4  21   2        2.32        3.52      6.62 o 
  -3  21   2       14.40       17.48      2.89 o 
  -2  21   2      319.60      293.30     10.53 o 
  -1  21   2      464.03      459.58      9.90 o 
   0  21   2      420.24      384.48     10.17 o 
   1  21   2       24.74       20.60      3.21 o 
   2  21   2      122.17      113.58      5.40 o 
   3  21   2       87.27       72.94      9.19 o 
   4  21   2        7.33        1.54      2.01 o 
   5  21   2       80.37       91.37      8.47 o 
   6  21   2       37.37       47.99      5.90 o 
   7  21   2      138.67      165.72     14.66 o 
   8  21   2        3.39       -3.37      4.41 o 
  -8  22   2      108.71      151.32     20.83 o 
  -7  22   2        1.99       65.70     11.95 o 
  -6  22   2       76.90      117.22     11.11 o 
  -5  22   2      113.47      121.66     11.24 o 
  -4  22   2      673.12      655.92     18.04 o 
  -3  22   2      322.65      301.43      9.99 o 
  -2  22   2      531.36      488.03     11.39 o 
  -1  22   2       97.59      100.59      6.08 o 
   0  22   2        3.27       -0.98      1.66 o 
   1  22   2      182.04      192.68      7.48 o 
   2  22   2      292.48      294.50     10.43 o 
   3  22   2        3.98       10.15      3.75 o 
   4  22   2       50.58       96.00     12.16 o 
   5  22   2       16.92       38.98      7.76 o 
   6  22   2      183.15      196.21     14.90 o 
   7  22   2        1.67        9.57      8.89 o 
  -8  23   2       44.45       90.24     31.36 o 
  -7  23   2        3.71       11.49      7.58 o 
  -6  23   2       12.20       27.93      6.25 o 
  -5  23   2       22.84        8.73      5.02 o 
  -4  23   2        0.03       30.60      8.11 o 
  -3  23   2        0.45        7.55      5.18 o 
  -2  23   2       57.70       62.10      5.88 o 
  -1  23   2      167.93      159.45      9.02 o 
   0  23   2      140.51      128.78      6.30 o 
   1  23   2       33.32       38.11      4.81 o 
   2  23   2        9.43       12.46      4.12 o 
   3  23   2      105.06      117.73      8.43 o 
   4  23   2       88.76      112.33      9.96 o 
   5  23   2        6.84        3.06      7.32 o 
   6  23   2        0.76       -8.50      8.50 o 
   7  23   2       40.41       47.32     10.82 o 
  -8  24   2       56.71       46.49      8.86 o 
  -7  24   2        0.00       -3.72      8.74 o 
  -6  24   2        1.81       -4.29      4.29 o 
  -5  24   2        2.92       40.48     12.02 o 
  -4  24   2        4.63       17.50      5.64 o 
  -3  24   2       39.83       33.64      4.40 o 
  -2  24   2       13.34        9.43      3.31 o 
  -1  24   2        7.74       12.00      3.75 o 
   0  24   2      124.10      121.80     10.25 o 
   1  24   2       20.51       17.55      4.07 o 
   2  24   2       60.10       62.46      7.27 o 
   3  24   2        7.26        8.23      4.15 o 
   4  24   2       10.68       25.05      7.00 o 
   5  24   2      167.51      148.22     10.28 o 
   6  24   2       19.25       34.69     10.48 o 
   7  24   2        0.04        5.80      5.07 o 
  -6  25   2      220.40      217.74     15.24 o 
  -5  25   2       76.73       94.92     17.45 o 
  -4  25   2       43.60       50.44      7.86 o 
  -3  25   2       14.18       24.63      8.18 o 
  -2  25   2       30.58       32.95      5.72 o 
  -1  25   2        5.81       10.23      4.39 o 
   0  25   2      226.36      210.81     14.28 o 
   1  25   2       15.49       11.74      4.86 o 
   2  25   2       14.54       30.62      8.65 o 
   3  25   2      123.88      121.84     12.95 o 
   4  25   2       50.65       55.49     10.01 o 
   5  25   2       28.40       36.95     14.64 o 
   6  25   2       51.16       60.14     26.74 o 
  -7  26   2        1.86       29.37      6.05 o 
  -6  26   2       14.49       40.55     13.16 o 
  -5  26   2       29.93       48.54      8.16 o 
  -4  26   2       28.39       43.22      7.96 o 
  -3  26   2       33.01       39.27      9.64 o 
  -2  26   2        5.54        2.97      3.53 o 
  -1  26   2        0.18        2.73      3.06 o 
   0  26   2        7.14        9.99      4.53 o 
   1  26   2        9.74        3.57      3.82 o 
   2  26   2       31.51       38.86      7.79 o 
   3  26   2       22.44       16.98      9.81 o 
   4  26   2      112.56      130.40     11.50 o 
   5  26   2       11.18       58.58     11.39 o 
   6  26   2      231.48      297.02     18.91 o 
  -7  27   2        0.68       -6.85      6.85 o 
  -6  27   2        2.46       20.04      6.96 o 
  -5  27   2        3.55       -2.73      6.20 o 
  -4  27   2       10.55       13.13      5.28 o 
  -3  27   2       64.44       70.02     10.93 o 
  -2  27   2        1.64       17.90     16.65 o 
  -1  27   2       44.39       40.24      7.85 o 
   0  27   2        0.84        0.82      3.30 o 
   1  27   2        5.73       10.55      4.91 o 
   2  27   2        2.61        5.97      4.20 o 
   3  27   2        0.05       -1.19      3.12 o 
   4  27   2        1.09       11.03     12.91 o 
   5  27   2       27.19       40.69      7.81 o 
   6  27   2        0.01       28.59      7.56 o 
  -6  28   2        0.12       20.09      9.10 o 
  -5  28   2       14.44       30.05     10.36 o 
  -4  28   2       75.82      118.13     15.05 o 
  -3  28   2      122.76      128.42     11.22 o 
  -2  28   2       23.51       22.94      6.48 o 
  -1  28   2       73.66       74.08     10.58 o 
   0  28   2       38.12       29.18      7.20 o 
   1  28   2        5.74       14.87      5.57 o 
   2  28   2        8.47        9.17      4.81 o 
   3  28   2       18.38       17.20      5.95 o 
   4  28   2       76.34       75.86     10.59 o 
   5  28   2        0.21       12.06      5.32 o 
  -6  29   2        0.19       -0.30      3.37 o 
  -5  29   2       13.09       24.59      8.01 o 
  -3  29   2      128.18      131.36     12.70 o 
  -2  29   2       76.58       68.45     14.65 o 
  -1  29   2        0.27       -0.79      3.42 o 
   0  29   2       76.60       69.61     10.76 o 
   1  29   2       48.70       44.39      8.73 o 
   2  29   2        4.76        0.94      4.26 o 
   3  29   2        0.16        1.13      3.95 o 
   4  29   2       24.18       22.99      6.03 o 
   5  29   2        0.06        2.81      4.00 o 
  -5  30   2       31.39       47.82     11.15 o 
  -4  30   2      260.91      296.34     25.80 o 
  -3  30   2       62.50       64.14     12.23 o 
  -2  30   2      123.48      126.74     12.95 o 
  -1  30   2        9.68        9.97      5.31 o 
   0  30   2        4.08        5.37      4.47 o 
   1  30   2       85.38      123.09     14.39 o 
   2  30   2       10.05        8.87      5.44 o 
   3  30   2        0.64        5.00      4.46 o 
   4  30   2      184.44      183.13     18.01 o 
  -4  31   2       44.02       37.51     10.50 o 
  -2  31   2      123.37      110.26     13.30 o 
  -1  31   2       83.83       84.60     11.96 o 
   0  31   2       64.17       68.25     11.02 o 
   1  31   2       75.81       88.72     12.67 o 
   2  31   2       26.80       17.55      6.83 o 
   3  31   2       68.01       85.82     12.79 o 
   4  31   2       80.61       88.14     13.19 o 
  -4  32   2        1.52        3.68      3.97 o 
  -3  32   2       19.64       -2.90      8.86 o 
  -2  32   2        2.27        2.52      3.77 o 
  -1  32   2        5.06        6.31      4.35 o 
   0  32   2        5.06        7.70      4.80 o 
   1  32   2       23.24       24.10      7.35 o 
   2  32   2       52.38       53.32     10.45 o 
   3  32   2       48.16       56.08     10.73 o 
  -3  33   2      118.05       72.09     19.34 o 
  -2  33   2       51.87       28.95      7.81 o 
  -1  33   2        0.62        7.58      5.25 o 
   0  33   2        1.37        0.98      3.99 o 
   1  33   2       33.59       41.20      9.11 o 
   2  33   2       58.48       85.86     12.90 o 
  -1  34   2       20.11       15.37      7.56 o 
   0  34   2      109.87      109.93     14.54 o 
 -11   1   3       76.97       87.99     13.33 o 
 -10   1   3        2.40        2.60      6.12 o 
  -9   1   3        8.00        4.97      5.78 o 
  -8   1   3      475.67      436.74     18.96 o 
  -7   1   3      143.22      149.27     10.69 o 
  -6   1   3      573.78      603.75     28.04 o 
  -5   1   3      158.21      146.41      8.67 o 
  -4   1   3      924.61     1043.81      7.95 o 
  -3   1   3      517.35      484.32      4.44 o 
  -2   1   3     1574.29     1530.23      9.93 o 
  -1   1   3      857.56      891.64      7.03 o 
   0   1   3        0.09       -0.03      0.60 o 
   1   1   3      212.67      196.83      4.15 o 
   2   1   3     5068.82     5328.01     32.78 o 
   3   1   3      480.86      476.33      8.74 o 
   4   1   3      383.29      363.20      8.30 o 
   5   1   3        0.45       -1.31      2.06 o 
   6   1   3      272.67      256.01      9.59 o 
   7   1   3        1.02        6.81      2.93 o 
   8   1   3        1.71       16.05      5.19 o 
   9   1   3        6.02       12.71      9.55 o 
 -11   2   3        2.65        7.04      9.58 o 
 -10   2   3        8.57        5.22      6.57 o 
  -9   2   3      101.59      105.68     12.48 o 
  -8   2   3      234.66      225.74     14.12 o 
  -7   2   3     1478.03     1357.99     31.24 o 
  -6   2   3      239.97      216.50     11.66 o 
  -5   2   3       80.00       83.04      3.37 o 
  -4   2   3     5874.80     6286.72     34.40 o 
  -3   2   3       57.49       41.25      1.68 o 
  -2   2   3     3624.83     3733.47     21.27 o 
  -1   2   3       91.60      100.82      2.75 o 
   0   2   3       10.81       14.39      2.03 o 
   1   2   3       24.94       25.67      1.79 o 
   2   2   3      724.37      791.77      9.86 o 
   3   2   3      644.68      649.04      9.51 o 
   4   2   3        0.04        0.89      1.82 o 
   5   2   3        3.54        3.75      2.90 o 
   6   2   3      379.94      329.25      8.85 o 
   7   2   3      247.15      250.59     10.76 o 
   8   2   3       89.95       79.85      9.52 o 
   9   2   3        0.31       -7.03      8.40 o 
 -11   3   3       19.72       21.59     12.09 o 
 -10   3   3        7.75        9.36      6.70 o 
  -9   3   3        0.28       -1.71      5.12 o 
  -8   3   3        9.76        9.43      6.01 o 
  -7   3   3        0.05       -1.53      3.88 o 
  -6   3   3       16.58       14.84      3.02 o 
  -5   3   3       49.14       51.11      2.28 o 
  -4   3   3       46.57       59.62      2.14 o 
  -3   3   3      488.43      540.59      5.90 o 
  -2   3   3     1170.48     1223.24      9.33 o 
  -1   3   3      122.54      140.67      4.39 o 
   0   3   3        2.03       -0.07      0.75 o 
   1   3   3       52.67       56.02      2.28 o 
   2   3   3       18.42       20.80      2.09 o 
   3   3   3      600.05      670.30     10.62 o 
   4   3   3        1.66        2.55      2.32 o 
   5   3   3      159.85      154.67      6.11 o 
   6   3   3      225.29      206.86      7.12 o 
   7   3   3       11.85       26.41      5.74 o 
   8   3   3       85.49       59.40      8.64 o 
   9   3   3        6.84        6.22      9.25 o 
 -11   4   3        0.66        1.11      9.70 o 
 -10   4   3       19.11       14.11     11.30 o 
  -9   4   3       54.45       38.74     11.44 o 
  -8   4   3      241.59      206.54     13.46 o 
  -7   4   3      197.08      200.77     12.19 o 
  -6   4   3       88.31       82.22      4.57 o 
  -5   4   3        1.00        1.10      1.08 o 
  -4   4   3     1291.19     1346.08     11.17 o 
  -3   4   3     1068.30     1140.08      9.09 o 
  -2   4   3     1763.26     1877.00     12.82 o 
  -1   4   3        6.91        8.80      1.23 o 
   0   4   3      516.79      477.96      6.49 o 
   1   4   3      764.21      773.03      8.54 o 
   2   4   3     1298.47     1324.66     13.47 o 
   3   4   3       14.42       13.96      1.95 o 
   4   4   3      191.83      202.73      5.80 o 
   5   4   3      685.11      673.44     12.20 o 
   6   4   3      371.39      355.49      8.34 o 
   7   4   3      292.35      272.03     11.16 o 
   8   4   3       11.36       18.71      5.82 o 
   9   4   3        0.02        0.65      8.65 o 
 -11   5   3       66.31       50.96     16.21 o 
 -10   5   3        6.75        6.12      9.93 o 
  -9   5   3       55.30       42.52      8.49 o 
  -8   5   3       25.55       24.89      6.93 o 
  -7   5   3       67.71      100.71     14.35 o 
  -6   5   3       36.73       28.33      3.23 o 
  -5   5   3       65.57       73.87      3.02 o 
  -4   5   3       23.55       35.80      1.46 o 
  -3   5   3      475.99      535.54      4.80 o 
  -2   5   3     1039.22     1142.24     10.04 o 
  -1   5   3      903.32      937.24      9.90 o 
   0   5   3     1212.90     1205.71     11.17 o 
   1   5   3     2934.87     2991.81     23.82 o 
   2   5   3     1381.60     1401.95     13.14 o 
   3   5   3       63.32       47.38      3.25 o 
   4   5   3      378.96      358.05      8.08 o 
   5   5   3      200.23      199.07      6.89 o 
   6   5   3      194.66      199.79      6.34 o 
   7   5   3        4.12        6.91      3.26 o 
   8   5   3      298.71      293.11     12.25 o 
   9   5   3       25.90       37.01     14.60 o 
 -11   6   3       29.60       18.31     12.39 o 
 -10   6   3       68.62       38.52     15.18 o 
  -9   6   3       39.45       24.75     10.88 o 
  -8   6   3       17.82       31.47     11.99 o 
  -7   6   3       10.95       -0.16      5.66 o 
  -6   6   3        0.37       -1.53      1.93 o 
  -5   6   3      102.88      101.07      3.56 o 
  -4   6   3        5.83        7.18      0.81 o 
  -3   6   3        4.65        4.26      0.73 o 
  -2   6   3      104.40      112.09      2.95 o 
  -1   6   3      340.10      354.69      5.29 o 
   0   6   3       98.50      100.94      3.10 o 
   1   6   3      168.96      172.59      4.22 o 
   2   6   3     1266.93     1273.97     13.38 o 
   3   6   3       22.95       22.30      2.41 o 
   4   6   3      114.72      102.12      4.45 o 
   5   6   3       13.09        9.42      1.69 o 
   6   6   3       88.89       86.87      4.82 o 
   7   6   3       19.86       21.53      3.57 o 
   8   6   3        2.63        7.21      4.90 o 
   9   6   3       10.06        0.25      8.98 o 
 -11   7   3      253.12      231.24     26.26 o 
 -10   7   3      412.34      374.50     30.73 o 
  -9   7   3      176.88      147.42     18.60 o 
  -8   7   3       88.42       88.54     16.60 o 
  -7   7   3       44.89       26.89      6.94 o 
  -6   7   3      217.14      204.70      6.77 o 
  -5   7   3       29.06       29.75      2.80 o 
  -4   7   3       64.49       83.44      2.27 o 
  -3   7   3     3370.38     3681.63     41.23 o 
  -2   7   3     1346.63     1500.16     11.55 o 
  -1   7   3      918.93      932.36      9.32 o 
   0   7   3       22.49       24.94      2.00 o 
   1   7   3      176.20      174.00      4.70 o 
   2   7   3      978.06      932.26     11.22 o 
   3   7   3       57.07       54.57      3.55 o 
   4   7   3      214.01      193.93      5.41 o 
   5   7   3      630.84      594.58      9.88 o 
   6   7   3      150.67      151.60      5.65 o 
   7   7   3        0.07        3.81      3.52 o 
   8   7   3        0.70        8.41      3.62 o 
   9   7   3        2.13       -7.95      7.95 o 
 -11   8   3      149.30      135.92     24.32 o 
 -10   8   3        1.07        3.13      9.77 o 
  -9   8   3      112.71      111.84     19.83 o 
  -8   8   3        4.88        6.58      8.20 o 
  -7   8   3        0.40       -2.56      5.70 o 
  -6   8   3      151.40      146.04      6.00 o 
  -5   8   3      410.79      431.22      8.25 o 
  -4   8   3      403.28      427.97      4.82 o 
  -3   8   3       23.84       17.69      1.45 o 
  -2   8   3       36.51       44.08      2.08 o 
  -1   8   3      100.78      104.00      2.72 o 
   0   8   3     2142.30     2292.46     19.60 o 
   1   8   3      410.39      387.62      6.52 o 
   2   8   3       10.48       16.64      2.01 o 
   3   8   3        4.80        0.97      1.11 o 
   4   8   3      430.32      398.29      7.65 o 
   5   8   3      743.73      709.21     10.88 o 
   6   8   3      371.57      338.19      8.13 o 
   7   8   3      347.57      331.19     10.79 o 
   8   8   3        7.31       16.79      6.43 o 
   9   8   3      119.89      129.96     13.53 o 
 -11   9   3       38.72       48.78     16.51 o 
 -10   9   3      327.06      285.92     26.94 o 
  -9   9   3       80.34       51.56     14.98 o 
  -8   9   3       18.35       20.61     10.25 o 
  -7   9   3       88.40       64.37     13.83 o 
  -6   9   3     1283.62     1249.27     18.08 o 
  -5   9   3      323.22      351.62     10.10 o 
  -4   9   3       72.90       74.87      2.67 o 
  -3   9   3      617.67      704.53      7.40 o 
  -2   9   3       95.95      106.47      2.61 o 
  -1   9   3      314.10      372.08      5.08 o 
   0   9   3       76.48       59.14      2.73 o 
   1   9   3      190.66      232.75      5.62 o 
   2   9   3     1221.15     1218.77     13.26 o 
   3   9   3     1085.60      922.77     11.28 o 
   4   9   3     1222.43     1165.89     14.64 o 
   5   9   3      531.09      492.77      9.31 o 
   6   9   3       84.47       87.70      4.39 o 
   7   9   3       30.75       51.37      5.51 o 
   8   9   3      330.12      355.57     16.54 o 
   9   9   3       17.82       39.26     32.18 o 
 -10  10   3        3.54       11.16     10.84 o 
  -9  10   3      615.22      619.75     37.71 o 
  -8  10   3       63.72       61.49     14.96 o 
  -7  10   3     1081.58      906.19     40.14 o 
  -6  10   3      906.31      821.75     17.30 o 
  -5  10   3        0.12       -1.43      1.92 o 
  -4  10   3        1.51        1.36      0.86 o 
  -3  10   3      175.98      201.93      3.83 o 
  -2  10   3     1961.96     1992.13     14.38 o 
  -1  10   3       26.95       28.25      2.11 o 
   0  10   3     5340.85     5579.39     38.44 o 
   1  10   3     1071.95     1076.94     12.95 o 
   2  10   3      730.99      737.85     10.11 o 
   3  10   3        1.00        1.30      1.45 o 
   4  10   3      990.79      921.09     12.96 o 
   5  10   3     1599.06     1502.85     16.71 o 
   6  10   3        3.56        7.42      1.77 o 
   7  10   3        9.80       28.69      8.50 o 
   8  10   3       12.88       23.10      6.82 o 
   9  10   3      117.07      210.63     19.75 o 
 -10  11   3      400.17      401.53     32.92 o 
  -9  11   3        6.16       18.12     11.00 o 
  -8  11   3       14.83       21.85     10.64 o 
  -7  11   3        1.02        3.60      3.74 o 
  -6  11   3       37.22       47.33      6.17 o 
  -5  11   3      727.54      770.26     16.71 o 
  -4  11   3      211.81      212.96      4.69 o 
  -3  11   3      105.68      119.57      3.25 o 
  -2  11   3       23.26       28.09      1.73 o 
  -1  11   3     1291.59     1368.21     12.98 o 
   0  11   3       32.68       36.46      2.79 o 
   1  11   3      301.53      333.24      7.64 o 
   2  11   3      470.60      449.80      7.89 o 
   3  11   3      236.62      219.05      5.94 o 
   4  11   3      815.49      790.12     12.10 o 
   5  11   3      167.70      173.18      5.83 o 
   6  11   3      106.66      111.24      5.60 o 
   7  11   3      219.64      230.46     10.69 o 
   8  11   3        3.64       26.19      6.48 o 
   9  11   3        7.43       -4.69      4.69 o 
 -10  12   3       12.03       12.48     11.00 o 
  -9  12   3        2.18        9.27     10.28 o 
  -8  12   3        0.55        0.48      7.23 o 
  -7  12   3      475.73      222.24     19.51 o 
  -6  12   3       11.65       12.19      3.48 o 
  -5  12   3      721.09      742.91     16.93 o 
  -4  12   3      176.54      195.10      5.24 o 
  -3  12   3      195.25      204.57      5.19 o 
  -2  12   3        0.03        0.91      0.97 o 
  -1  12   3      121.56      131.07      3.85 o 
   0  12   3       35.69       22.09      2.18 o 
   1  12   3      611.13      625.16      9.94 o 
   2  12   3       49.20       49.42      3.40 o 
   3  12   3       14.76       13.97      2.22 o 
   4  12   3      435.34      437.25      8.96 o 
   5  12   3       39.37       56.28      4.07 o 
   6  12   3       23.79       27.60      3.59 o 
   7  12   3        4.69       14.44      3.82 o 
   8  12   3      131.67      129.97     13.45 o 
   9  12   3      138.92      219.74     19.83 o 
 -10  13   3       86.66       90.65     19.95 o 
  -9  13   3        1.76        7.15      9.02 o 
  -8  13   3       31.44       25.07     10.17 o 
  -7  13   3      104.89      104.40      9.53 o 
  -6  13   3      438.48      448.85     24.85 o 
  -5  13   3       80.88       84.77      6.44 o 
  -4  13   3      160.67      144.23      5.14 o 
  -3  13   3        4.06        1.87      1.39 o 
  -2  13   3     1147.72     1150.55     11.48 o 
  -1  13   3     1186.95     1177.93     12.36 o 
   0  13   3      119.10      107.73      3.89 o 
   1  13   3        1.70        1.11      1.36 o 
   2  13   3      638.61      636.55      9.78 o 
   3  13   3        0.00        0.67      1.82 o 
   4  13   3        7.10       12.22      2.52 o 
   5  13   3      350.07      362.76      8.53 o 
   6  13   3       29.03       32.44      4.22 o 
   7  13   3       82.26       82.53      6.15 o 
   8  13   3       60.99      101.90     21.00 o 
   9  13   3       17.97       16.43     13.72 o 
 -10  14   3      304.78      289.99     28.86 o 
  -9  14   3       49.53       65.56     16.51 o 
  -8  14   3       10.26        7.29      2.84 o 
  -7  14   3       37.39       56.10     17.70 o 
  -6  14   3      103.72      109.20     12.75 o 
  -5  14   3       64.12       58.94      6.26 o 
  -4  14   3       25.50       27.97      2.86 o 
  -3  14   3      149.51      162.43      5.02 o 
  -2  14   3      301.05      322.82      7.10 o 
  -1  14   3      109.78      117.99      3.99 o 
   0  14   3      222.42      230.37      5.63 o 
   1  14   3        9.76        8.28      1.98 o 
   2  14   3      246.75      229.60      5.93 o 
   3  14   3      355.06      318.64      7.35 o 
   4  14   3      138.06      145.53      6.15 o 
   5  14   3        0.03        8.29      3.59 o 
   6  14   3      262.41      263.96     10.85 o 
   7  14   3       24.78       37.21      6.80 o 
   8  14   3       10.44       34.02     21.55 o 
 -10  15   3        1.87        7.52     10.09 o 
  -9  15   3        0.07        9.80      4.81 o 
  -8  15   3        5.56       10.79      7.44 o 
  -7  15   3       14.48       19.60      4.13 o 
  -6  15   3      149.76      148.50      8.44 o 
  -5  15   3       79.77       76.04      7.10 o 
  -4  15   3      884.68      843.83     12.75 o 
  -3  15   3      501.13      472.64     10.43 o 
  -2  15   3      550.16      551.20      9.60 o 
  -1  15   3      479.13      480.82      7.76 o 
   0  15   3        2.56        1.94      1.39 o 
   1  15   3      101.45       91.69      4.37 o 
   2  15   3        5.49        6.03      1.75 o 
   3  15   3       19.83       13.07      2.26 o 
   4  15   3      164.13      184.67      6.31 o 
   5  15   3      388.78      385.29     10.86 o 
   6  15   3        4.86        3.88      2.39 o 
   7  15   3       22.42       31.97      4.88 o 
   8  15   3       19.93       18.59      6.70 o 
 -10  16   3        7.39        8.71      9.92 o 
  -9  16   3      252.05      249.22     25.05 o 
  -8  16   3        1.31       35.98     11.23 o 
  -7  16   3        3.76        9.71      8.50 o 
  -6  16   3       12.40       19.29      4.23 o 
  -5  16   3       39.73       31.60      5.25 o 
  -4  16   3      531.08      521.42     10.11 o 
  -3  16   3       22.72       28.72      3.05 o 
  -2  16   3       84.41       92.02      4.38 o 
  -1  16   3       50.35       50.12      3.83 o 
   0  16   3      187.63      178.10      5.29 o 
   1  16   3       12.24       11.48      2.03 o 
   2  16   3      403.07      386.34      8.53 o 
   3  16   3      195.52      165.37      5.44 o 
   4  16   3       11.02        7.56      2.17 o 
   5  16   3       10.32       14.71      2.79 o 
   6  16   3      199.87      205.82      9.77 o 
   7  16   3      364.35      380.48     21.78 o 
   8  16   3      106.93       58.59     11.89 o 
  -9  17   3       11.06       26.40     11.93 o 
  -8  17   3       57.13       49.29     14.53 o 
  -7  17   3        0.01       -0.54      7.33 o 
  -6  17   3      103.38       95.24      7.90 o 
  -5  17   3       45.36       47.13      6.95 o 
  -4  17   3       87.72       90.15      5.46 o 
  -3  17   3      897.89      850.69     12.67 o 
  -2  17   3       58.61       50.11      3.96 o 
  -1  17   3      254.56      247.62      6.87 o 
   0  17   3       29.41       25.71      2.74 o 
   1  17   3       85.08       74.97      4.63 o 
   2  17   3       12.36       17.14      2.40 o 
   3  17   3      304.99      269.26      7.75 o 
   4  17   3       47.76       69.58      6.34 o 
   5  17   3       49.65       60.07      5.37 o 
   6  17   3        0.85        4.19      2.53 o 
   7  17   3      161.35      161.71     12.41 o 
   8  17   3        0.56       10.61      4.17 o 
  -9  18   3        6.44        0.65      9.80 o 
  -8  18   3       81.97      103.42     19.87 o 
  -7  18   3       24.93        1.88     10.66 o 
  -6  18   3       17.13       32.77      7.24 o 
  -5  18   3      179.69      178.02     15.47 o 
  -4  18   3        0.91        4.64      2.12 o 
  -3  18   3      111.25      124.40      5.10 o 
  -2  18   3     1128.30     1079.82     14.96 o 
  -1  18   3      367.89      362.54      9.35 o 
   0  18   3       10.68        6.82      2.19 o 
   1  18   3       15.27       13.67      2.51 o 
   2  18   3      105.71       90.56      5.12 o 
   3  18   3      212.02      184.97      7.48 o 
   4  18   3       71.15       84.48      6.74 o 
   5  18   3        3.14        8.73      4.48 o 
   6  18   3      752.54      712.61     18.80 o 
   7  18   3      248.72      224.26     16.64 o 
   8  18   3      184.97      205.45     16.36 o 
  -9  19   3        8.16        1.02     10.54 o 
  -8  19   3       46.39       14.09     12.46 o 
  -7  19   3       24.14       26.32      6.06 o 
  -6  19   3      196.96      162.84     14.52 o 
  -5  19   3      198.05      193.93     10.08 o 
  -4  19   3        3.88       -0.48      2.62 o 
  -3  19   3      890.50      841.33     14.40 o 
  -2  19   3     1269.81     1196.43     16.18 o 
  -1  19   3      446.78      416.49     10.18 o 
   0  19   3      105.64      105.73      5.04 o 
   1  19   3       30.80       30.91      3.22 o 
   2  19   3       25.91       22.02      3.34 o 
   3  19   3        3.37       -0.53      3.15 o 
   4  19   3        0.16        3.32      3.95 o 
   5  19   3      150.55      159.89     10.05 o 
   6  19   3       51.13       57.95      8.01 o 
   7  19   3        0.60       19.09      9.01 o 
   8  19   3        1.96       33.76      6.51 o 
  -9  20   3        8.07       -8.45      8.45 o 
  -8  20   3       12.03       17.30     11.99 o 
  -7  20   3        4.05        3.29      9.53 o 
  -6  20   3       82.94       75.69     17.96 o 
  -5  20   3       50.81       49.99     21.71 o 
  -4  20   3      170.28      172.52      9.48 o 
  -3  20   3       32.87       31.12      3.66 o 
  -2  20   3      489.94      469.30     10.07 o 
  -1  20   3       63.05       61.46      5.63 o 
   0  20   3        2.29        1.01      1.62 o 
   1  20   3       90.89       78.67      5.73 o 
   2  20   3       27.31       33.18      4.60 o 
   3  20   3      252.85      223.39      9.56 o 
   4  20   3       17.63       23.03      5.97 o 
   5  20   3       30.90       37.87      5.52 o 
   6  20   3      127.90      142.90     11.13 o 
   7  20   3        4.33       27.44     12.36 o 
  -9  21   3       40.66       80.10     20.20 o 
  -8  21   3      103.20      132.24     24.13 o 
  -7  21   3        0.79       -7.05      7.05 o 
  -6  21   3        7.68       12.45      4.69 o 
  -5  21   3       21.65       43.87      7.66 o 
  -4  21   3       22.99       27.28      6.17 o 
  -3  21   3     1538.81     1489.97     23.10 o 
  -2  21   3       44.08       37.92      3.84 o 
  -1  21   3        0.06        1.94      1.90 o 
   0  21   3       21.09       20.45      3.12 o 
   1  21   3      700.82      624.60     13.61 o 
   2  21   3       16.50       18.21      4.00 o 
   3  21   3      187.55      150.94      8.05 o 
   4  21   3      157.96      177.27     16.08 o 
   5  21   3       85.26       88.77      6.09 o 
   6  21   3        0.07       12.34      4.40 o 
   7  21   3       26.54       58.48      9.92 o 
  -8  22   3      122.26       84.48     20.77 o 
  -7  22   3        0.63       -2.18      8.80 o 
  -6  22   3       22.70       39.01     11.86 o 
  -5  22   3       36.08       47.35      8.33 o 
  -4  22   3      271.41      202.13     18.80 o 
  -3  22   3      152.54      151.78      7.62 o 
  -2  22   3      129.57      135.93      9.01 o 
  -1  22   3       32.09       41.06      4.70 o 
   0  22   3       50.95       44.89      5.10 o 
   1  22   3        9.18        0.21      2.33 o 
   2  22   3       13.49       12.29      3.57 o 
   3  22   3        7.49        3.11      2.35 o 
   4  22   3        0.89        5.34      3.26 o 
   5  22   3       25.96       31.46      5.66 o 
   6  22   3      508.93      544.35     17.01 o 
   7  22   3       44.78       64.64     11.08 o 
  -8  23   3        6.89       -1.58      8.88 o 
  -7  23   3       56.85       65.65     23.25 o 
  -6  23   3      183.40      175.03     13.21 o 
  -5  23   3      250.61      280.43     16.05 o 
  -3  23   3       73.47       75.82     15.69 o 
  -2  23   3       22.63       24.79      4.05 o 
  -1  23   3      821.29      712.31     18.78 o 
   0  23   3      118.80      115.27      7.95 o 
   1  23   3        4.17        7.57      2.96 o 
   2  23   3       53.00       35.48      5.56 o 
   3  23   3        3.14        5.92      5.37 o 
   4  23   3      171.40      158.28      8.74 o 
   5  23   3      100.58      105.81      9.52 o 
   6  23   3       17.58       28.09      4.79 o 
   7  23   3       24.37       69.00     17.37 o 
  -7  24   3       76.73       76.13     13.34 o 
  -6  24   3      123.85      150.41     22.80 o 
  -5  24   3      131.97      111.11     11.23 o 
  -4  24   3        1.75        7.77      7.23 o 
  -3  24   3        0.02        0.99      3.60 o 
  -2  24   3        1.23        1.87      3.52 o 
  -1  24   3       12.84       15.65      7.43 o 
   0  24   3      422.38      375.39     14.44 o 
   1  24   3       69.67       57.65      6.99 o 
   2  24   3       62.69       46.48      6.33 o 
   3  24   3      186.06      184.88     13.60 o 
   4  24   3        4.63        4.57      2.98 o 
   5  24   3        1.17        5.93     13.57 o 
   6  24   3       34.54       44.69     16.25 o 
  -7  25   3        1.17       22.74      4.87 o 
  -6  25   3       33.50       52.25     17.77 o 
  -5  25   3       37.40       48.79      8.93 o 
  -4  25   3        8.45        6.19      3.17 o 
  -3  25   3        3.87       13.32      6.75 o 
  -2  25   3       81.62       78.60      9.62 o 
  -1  25   3       80.42       88.97      8.92 o 
   0  25   3        0.22        2.44      2.15 o 
   1  25   3        2.30        2.72      2.51 o 
   2  25   3        4.69        5.72      4.62 o 
   3  25   3        0.19       -1.70      3.17 o 
   4  25   3       44.06       47.23     11.76 o 
   5  25   3       21.28       34.47     12.61 o 
   6  25   3       51.57       14.66     16.95 o 
  -7  26   3       63.27      110.41     20.68 o 
  -6  26   3       41.98       45.17      8.18 o 
  -5  26   3        2.53       32.62      8.97 o 
  -4  26   3       18.60       38.55     14.61 o 
  -3  26   3       13.90        5.62      7.50 o 
  -2  26   3       13.37       19.35     10.63 o 
  -1  26   3        7.27        4.36      5.25 o 
   0  26   3      104.28      113.18     12.67 o 
   1  26   3      235.79      227.52     14.94 o 
   2  26   3       44.52       35.13      7.74 o 
   3  26   3      268.95      259.95     18.06 o 
   4  26   3       38.47       39.32      8.81 o 
   5  26   3      165.98      184.25     25.11 o 
  -7  27   3       68.66       85.97     11.95 o 
  -6  27   3        4.80        9.36      8.32 o 
  -5  27   3       29.33       25.11      9.60 o 
  -3  27   3      188.40      194.42     13.23 o 
  -2  27   3      153.56      158.42     12.01 o 
  -1  27   3        3.72        2.19      3.74 o 
   0  27   3       59.80       56.29      9.69 o 
   1  27   3       29.65       41.25      8.24 o 
   2  27   3       17.19       10.99      5.06 o 
   3  27   3      312.58      315.13     18.66 o 
   4  27   3        3.58        2.14      4.01 o 
   5  27   3      126.39      154.05     18.82 o 
  -6  28   3        0.98       32.97      8.54 o 
  -5  28   3       25.43       26.14      9.75 o 
  -3  28   3       42.39       26.24      9.37 o 
  -2  28   3       36.46       45.78     14.35 o 
  -1  28   3       67.45       77.95     11.08 o 
   0  28   3      104.62      117.93     13.47 o 
   1  28   3       23.45       28.78      7.38 o 
   2  28   3        2.89        2.73      4.02 o 
   3  28   3        9.19        6.72      5.12 o 
   4  28   3      227.04      272.21     22.91 o 
   5  28   3      266.05      297.52     36.81 o 
  -6  29   3      187.85      217.55     22.57 o 
  -5  29   3      160.61      180.75     26.13 o 
  -3  29   3      299.81      328.43     26.97 o 
  -2  29   3        4.85        6.16      4.05 o 
  -1  29   3       60.26       86.25     17.57 o 
   0  29   3        1.46        0.96      3.53 o 
   1  29   3       26.26       30.02      7.88 o 
   2  29   3       96.69       97.83     12.98 o 
   3  29   3      269.87      315.93     19.32 o 
   4  29   3      299.01      317.75     20.00 o 
  -5  30   3        5.14       39.03     11.55 o 
  -4  30   3        1.62       -2.34      2.34 o 
  -3  30   3       10.83       15.43      4.33 o 
  -2  30   3      125.64      121.91     15.88 o 
  -1  30   3       14.46       22.02      6.63 o 
   0  30   3      191.45      217.53     15.84 o 
   1  30   3        3.41        1.45      5.78 o 
   2  30   3        9.40        7.89      4.97 o 
   3  30   3       77.71       80.60     19.99 o 
   4  30   3      334.50      383.57     22.15 o 
  -4  31   3       19.95       -1.42      4.95 o 
  -3  31   3       13.24       50.95     11.66 o 
  -2  31   3        2.45       -0.29      3.87 o 
  -1  31   3      181.17      196.67     15.06 o 
   0  31   3       32.96       39.75      8.93 o 
   1  31   3       96.99      116.35     14.79 o 
   2  31   3       71.28       80.36     12.56 o 
   3  31   3       15.89        7.46      5.47 o 
  -3  32   3      171.55      199.42     21.73 o 
  -2  32   3        4.79       21.22     10.62 o 
  -1  32   3        6.96        9.51      5.33 o 
   0  32   3       81.94       87.71     12.77 o 
   1  32   3       10.18       11.29      6.30 o 
   2  32   3       60.74       49.44     10.03 o 
  -2  33   3       25.27       38.75      9.92 o 
  -1  33   3        6.49        4.27      4.82 o 
   0  33   3        0.07        2.61      4.25 o 
   1  33   3       21.89       12.84      6.28 o 
 -11   0   4       64.62       47.97     16.59 o 
 -10   0   4        5.86       -7.68      7.68 o 
  -9   0   4       72.99       70.73     15.99 o 
  -8   0   4      173.50      161.99     18.18 o 
  -7   0   4      582.18      524.95     27.78 o 
  -6   0   4     2814.90     2607.40     63.94 o 
  -5   0   4      246.84      255.97      7.85 o 
  -4   0   4    11560.08    12090.75     68.83 o 
  -3   0   4      151.78      182.74      3.74 o 
  -2   0   4      160.16      180.08      7.64 o 
  -1   0   4     1497.92     1439.14     17.06 o 
   0   0   4      553.66      597.61     10.80 o 
   1   0   4     8023.20     8497.37     68.34 o 
   2   0   4     4859.50     4521.71     49.86 o 
   3   0   4      232.65      235.64      9.72 o 
   4   0   4      178.98      134.65      8.22 o 
   5   0   4       23.04       47.96      6.09 o 
   6   0   4      174.50      161.35      9.63 o 
   7   0   4       10.24       26.15      7.29 o 
   8   0   4       80.07       72.99     11.64 o 
   9   0   4      525.33      601.48     43.05 o 
 -11   1   4       11.54       -0.36      7.41 o 
 -10   1   4        2.43       -6.05      6.05 o 
  -9   1   4      393.79      364.01     18.99 o 
  -8   1   4        0.09       -0.59      7.26 o 
  -7   1   4      319.80      299.28     15.11 o 
  -6   1   4       21.32       34.70      6.58 o 
  -5   1   4      253.46      290.67      7.50 o 
  -4   1   4     3485.22     3695.25     23.47 o 
  -3   1   4     2910.75     3136.60     16.20 o 
  -2   1   4      667.56      739.19      6.73 o 
  -1   1   4      444.55      463.10      6.20 o 
   0   1   4      739.81      789.94      8.43 o 
   1   1   4       55.74       31.54      2.14 o 
   2   1   4        0.01       -1.16      1.16 o 
   3   1   4      636.25      618.99     11.00 o 
   4   1   4      116.77       83.64      5.38 o 
   5   1   4        0.08        3.81      1.98 o 
   6   1   4      186.11      179.27      7.14 o 
   7   1   4       30.17       24.48      4.59 o 
   8   1   4        8.42       28.23      6.43 o 
   9   1   4       13.31       38.99      9.85 o 
 -11   2   4        2.90        2.47     10.82 o 
 -10   2   4       64.66       65.10     18.98 o 
  -9   2   4        4.05       -3.60      5.36 o 
  -8   2   4       71.51       64.56     10.02 o 
  -7   2   4      577.50      578.11     20.46 o 
  -6   2   4      542.97      554.29     18.70 o 
  -5   2   4      315.47      338.10      7.14 o 
  -4   2   4     1953.16     2105.08     13.87 o 
  -3   2   4     1129.84     1194.47      9.85 o 
  -2   2   4     1051.70     1070.50     11.17 o 
  -1   2   4       35.07       37.60      2.42 o 
   0   2   4      134.16      149.17      3.82 o 
   1   2   4      321.36      338.02      5.75 o 
   2   2   4     1831.48     1740.20     15.23 o 
   3   2   4      167.20      174.77      5.50 o 
   4   2   4       12.20        9.53      2.58 o 
   5   2   4      121.74      112.89      6.41 o 
   6   2   4        6.26        0.96      3.82 o 
   7   2   4        0.85        9.36      4.46 o 
   8   2   4       61.77       72.20     10.36 o 
   9   2   4       71.97       70.22     15.76 o 
 -11   3   4       72.44       66.18     18.30 o 
 -10   3   4        0.28       -5.20      5.20 o 
  -9   3   4       18.91        5.96      6.39 o 
  -8   3   4       24.73       19.61      6.94 o 
  -7   3   4      268.48      229.14     15.56 o 
  -6   3   4       39.64       42.20      6.91 o 
  -5   3   4        8.59       16.00      3.79 o 
  -4   3   4       47.60       42.39      1.91 o 
  -3   3   4       40.49       49.50      1.99 o 
  -2   3   4       10.01        2.42      1.03 o 
  -1   3   4      115.37       95.63      3.18 o 
   0   3   4       29.28       44.09      2.67 o 
   1   3   4     1241.44     1207.08     11.54 o 
   2   3   4     2080.08     2110.27     18.19 o 
   3   3   4     3837.35     3701.64     31.84 o 
   4   3   4      621.44      605.64     11.64 o 
   5   3   4       14.76       19.26      4.17 o 
   6   3   4       32.22       23.56      3.99 o 
   7   3   4      184.32      178.96      9.69 o 
   8   3   4        0.00        8.07      3.47 o 
   9   3   4       13.32       12.25      5.62 o 
 -11   4   4       11.56       -2.93     10.49 o 
 -10   4   4        5.33       -0.77      9.88 o 
  -9   4   4      188.30      176.52     13.94 o 
  -8   4   4       16.27        9.84      6.21 o 
  -7   4   4        0.03        2.34      7.93 o 
  -6   4   4      185.26      188.18     14.52 o 
  -5   4   4       12.47       23.87      1.98 o 
  -4   4   4      373.96      414.42      5.75 o 
  -3   4   4      100.62       88.92      2.70 o 
  -2   4   4      160.86      181.19      4.02 o 
  -1   4   4      386.35      393.14      7.29 o 
   0   4   4      145.80      170.07      4.15 o 
   1   4   4      201.77      194.52      4.45 o 
   2   4   4        0.96        1.78      1.14 o 
   3   4   4        6.25        8.09      1.86 o 
   4   4   4      333.35      313.97      8.29 o 
   5   4   4       81.29       80.68      6.02 o 
   6   4   4       37.37       46.38      4.41 o 
   7   4   4       12.71       10.49      4.73 o 
   8   4   4        0.59       -1.94      4.01 o 
   9   4   4       19.80        1.66      9.99 o 
 -11   5   4       30.10       17.34     13.75 o 
 -10   5   4       69.74       56.17     16.39 o 
  -9   5   4       20.61       36.48     13.25 o 
  -8   5   4        0.09       -4.21      4.21 o 
  -7   5   4      192.17      224.27     22.39 o 
  -6   5   4      401.00      422.04     16.15 o 
  -5   5   4       88.42      100.59      3.51 o 
  -4   5   4       91.39       87.18      3.09 o 
  -3   5   4      162.51      172.57      3.72 o 
  -2   5   4     1014.24     1106.41     14.25 o 
  -1   5   4      233.85      252.17      4.70 o 
   0   5   4      267.70      249.15      5.34 o 
   1   5   4        3.50        8.41      1.68 o 
   2   5   4       62.81       54.11      3.24 o 
   3   5   4        0.14       -1.45      1.62 o 
   4   5   4       39.36       40.36      3.65 o 
   5   5   4        0.07        1.82      2.27 o 
   6   5   4       28.56       26.51      3.52 o 
   7   5   4       21.90       16.23      4.16 o 
   8   5   4        3.79       15.74      4.45 o 
   9   5   4       13.30       30.96      8.99 o 
 -11   6   4        0.69       -8.39      8.39 o 
 -10   6   4        0.43       -7.34      7.34 o 
  -9   6   4       20.90       21.45     11.93 o 
  -8   6   4      185.98      145.30     11.70 o 
  -7   6   4       35.44       45.41      7.63 o 
  -6   6   4        7.35        7.15      3.11 o 
  -5   6   4       11.13       21.03      3.22 o 
  -4   6   4        0.06       -0.01      0.83 o 
  -3   6   4      148.22      162.36      3.69 o 
  -2   6   4     1112.88     1160.69     11.92 o 
  -1   6   4      238.99      275.98      4.98 o 
   0   6   4        3.87        3.60      1.31 o 
   1   6   4       12.43       15.22      1.83 o 
   2   6   4        2.91        4.96      1.56 o 
   3   6   4      270.05      264.01      6.36 o 
   4   6   4      144.34      127.97      5.20 o 
   5   6   4      498.09      450.83     10.40 o 
   6   6   4       30.35       32.65      3.45 o 
   7   6   4       41.41       35.88      6.03 o 
   8   6   4       82.32       99.13      8.74 o 
   9   6   4        0.02        7.05      6.17 o 
 -11   7   4      194.93      176.63     27.97 o 
 -10   7   4       54.89       46.90     15.96 o 
  -9   7   4        0.98       -7.13      7.40 o 
  -8   7   4        3.55       -5.83      7.54 o 
  -7   7   4      186.71      166.00     11.25 o 
  -6   7   4      100.29       98.16      6.31 o 
  -5   7   4       41.14       45.98      3.10 o 
  -4   7   4        0.52        3.41      1.05 o 
  -3   7   4        3.61        3.53      0.91 o 
  -2   7   4      503.40      534.00      7.97 o 
  -1   7   4       33.51       22.77      2.18 o 
   0   7   4     1953.96     1986.95     18.80 o 
   1   7   4        1.05        0.39      1.12 o 
   2   7   4       14.60       25.54      2.47 o 
   3   7   4      919.64      865.89     11.66 o 
   4   7   4       90.88       91.59      4.88 o 
   5   7   4      468.25      439.60      8.98 o 
   6   7   4        4.10       10.18      3.04 o 
   7   7   4       11.82       22.75      5.19 o 
   8   7   4        0.96        3.94      3.60 o 
   9   7   4       50.97       62.45      9.54 o 
 -11   8   4       51.38       42.04     16.62 o 
 -10   8   4        0.02       -8.54      8.54 o 
  -9   8   4       12.53       -2.59      8.63 o 
  -8   8   4      210.02      211.17     21.80 o 
  -7   8   4      101.48       92.56     17.08 o 
  -6   8   4      697.27      648.47     12.51 o 
  -5   8   4       18.21       32.65      3.03 o 
  -4   8   4       10.12        9.08      1.38 o 
  -3   8   4      524.86      532.95      7.06 o 
  -2   8   4      665.96      684.84      9.13 o 
  -1   8   4      154.96      172.00      4.63 o 
   0   8   4       65.30       55.37      3.52 o 
   1   8   4      363.83      320.72      7.10 o 
   2   8   4       33.32       38.75      3.17 o 
   3   8   4        3.37        1.80      1.63 o 
   4   8   4        0.78        7.26      2.60 o 
   5   8   4      144.99      124.20      4.98 o 
   6   8   4      193.27      176.25      7.24 o 
   7   8   4       89.21      112.97      7.50 o 
   8   8   4       78.04       82.79      8.57 o 
   9   8   4        3.14       -1.48      8.47 o 
 -10   9   4      163.87      175.92     27.29 o 
  -9   9   4       14.56        7.92      9.91 o 
  -8   9   4       10.24       10.47     10.34 o 
  -7   9   4        0.47       -5.87      5.87 o 
  -6   9   4       41.77       37.72      4.68 o 
  -5   9   4      463.16      467.12      9.08 o 
  -4   9   4      224.24      249.07      5.72 o 
  -3   9   4       27.64       23.80      1.97 o 
  -2   9   4     1035.61     1137.30     11.36 o 
  -1   9   4      155.27      141.03      4.25 o 
   0   9   4      386.33      368.33      8.07 o 
   1   9   4      156.86      149.35      5.54 o 
   2   9   4        6.14        3.59      1.51 o 
   3   9   4      747.48      696.85      9.88 o 
   4   9   4        6.41        7.47      1.87 o 
   5   9   4       24.04       27.39      2.79 o 
   6   9   4        5.75       11.89      2.80 o 
   7   9   4       12.81       13.38      4.77 o 
   8   9   4       63.88       57.35      9.67 o 
   9   9   4       68.98       57.43     11.25 o 
 -10  10   4       93.95       98.10     21.18 o 
  -9  10   4       21.57       19.27     12.45 o 
  -8  10   4       46.76       37.82     13.27 o 
  -7  10   4        4.09        4.36      8.14 o 
  -6  10   4        0.26       -1.24      2.06 o 
  -5  10   4       41.82       50.54      6.10 o 
  -4  10   4       31.32       32.55      2.61 o 
  -3  10   4      606.41      600.31      7.95 o 
  -2  10   4        2.59       -0.47      0.91 o 
  -1  10   4       95.50      101.30      3.55 o 
   0  10   4       81.96       80.52      3.73 o 
   1  10   4      111.99      108.95      4.47 o 
   2  10   4        2.49        0.50      1.20 o 
   3  10   4      100.72      100.54      4.47 o 
   4  10   4        6.77       10.79      2.32 o 
   5  10   4        0.84        7.80      1.97 o 
   6  10   4        0.01        7.63      2.23 o 
   7  10   4        4.06       11.35      5.07 o 
   8  10   4       18.42       12.41      8.11 o 
 -10  11   4      160.28      163.71     26.55 o 
  -9  11   4       51.14       32.35     14.22 o 
  -8  11   4       40.89       52.26     14.68 o 
  -7  11   4        4.24        4.33      8.72 o 
  -6  11   4       33.85       47.55      5.26 o 
  -5  11   4      507.91      486.25     13.43 o 
  -4  11   4      248.90      243.24      6.37 o 
  -3  11   4       68.16       86.88      3.23 o 
  -2  11   4     2934.49     3000.78     20.83 o 
  -1  11   4      748.49      718.81     10.29 o 
   0  11   4      303.33      311.99      6.95 o 
   1  11   4        4.24        2.71      1.47 o 
   2  11   4      102.43      112.84      4.47 o 
   3  11   4     2430.70     2352.93     21.31 o 
   4  11   4      107.46       98.23      4.48 o 
   5  11   4      130.99      122.03      6.12 o 
   6  11   4       34.52       34.94      3.52 o 
   7  11   4       40.29       54.02      8.33 o 
   8  11   4       58.71       77.32     11.70 o 
 -10  12   4        8.25       -2.44      8.86 o 
  -9  12   4       10.24        6.19      9.48 o 
  -8  12   4      221.13      215.71     22.56 o 
  -7  12   4       54.65       32.98     12.08 o 
  -6  12   4      258.82      208.63     10.25 o 
  -5  12   4       65.62       81.91      6.60 o 
  -4  12   4        2.75        7.29      2.09 o 
  -3  12   4       32.51       36.96      2.40 o 
  -2  12   4      213.86      221.27      4.62 o 
  -1  12   4      130.83      144.17      4.73 o 
   0  12   4       55.54       50.49      3.63 o 
   1  12   4        0.51       -0.29      1.19 o 
   2  12   4      232.66      205.81      5.94 o 
   3  12   4      110.11      100.99      4.88 o 
   4  12   4        1.10        3.43      2.33 o 
   5  12   4      153.65      135.29      8.89 o 
   6  12   4       38.19       39.38      3.92 o 
   7  12   4       13.66        5.34      3.75 o 
   8  12   4        0.86        3.35      4.87 o 
 -10  13   4      183.57      197.40     25.27 o 
  -9  13   4       19.66       19.46     11.91 o 
  -8  13   4       68.62       54.91     15.21 o 
  -6  13   4       19.80       22.71      4.50 o 
  -5  13   4       27.14       24.75      4.44 o 
  -4  13   4      221.96      225.64      6.67 o 
  -3  13   4       91.78       91.86      4.65 o 
  -2  13   4       87.20       88.96      3.45 o 
  -1  13   4        7.28        8.99      1.83 o 
   0  13   4       30.21       39.18      3.32 o 
   1  13   4      159.10      147.45      5.43 o 
   2  13   4       55.21       59.44      4.44 o 
   3  13   4        0.73       -0.59      1.25 o 
   4  13   4      486.20      461.89      9.77 o 
   5  13   4       10.46       18.52      3.26 o 
   6  13   4       15.98       21.73      3.33 o 
   7  13   4        0.43       13.59      5.00 o 
   8  13   4       14.58       18.67      6.11 o 
 -10  14   4        0.20       -4.35      9.44 o 
  -9  14   4        3.04       -3.78      8.95 o 
  -8  14   4       83.06       38.03     12.17 o 
  -7  14   4       20.29       21.28      9.11 o 
  -6  14   4      286.32      241.14     10.40 o 
  -5  14   4       33.13       38.25      5.24 o 
  -4  14   4       20.26       24.92      3.16 o 
  -3  14   4      847.84      873.81     12.27 o 
  -2  14   4      104.06       98.23      4.29 o 
  -1  14   4      452.05      428.03      7.74 o 
   0  14   4      192.00      191.23      5.97 o 
   1  14   4      730.97      719.28     11.93 o 
   2  14   4      746.09      718.75     12.28 o 
   3  14   4      199.85      189.76      6.13 o 
   4  14   4        3.01       12.91      2.10 o 
   5  14   4       55.07       64.88      6.01 o 
   6  14   4       16.00       13.94      3.63 o 
   7  14   4       85.82       79.72      9.68 o 
   8  14   4       57.33       43.93     11.03 o 
 -10  15   4        6.67       -9.00      9.00 o 
  -9  15   4        6.17       -4.86      7.40 o 
  -8  15   4       16.23       12.53      8.60 o 
  -7  15   4        9.95       30.84      9.81 o 
  -6  15   4        9.00       16.64      3.65 o 
  -5  15   4        0.00        0.23      2.62 o 
  -4  15   4        2.57       -1.72      1.78 o 
  -3  15   4       33.31       33.43      3.15 o 
  -2  15   4       47.98       43.91      3.57 o 
  -1  15   4      125.89      121.82      4.46 o 
   0  15   4        0.36        2.12      1.69 o 
   1  15   4        8.51        4.36      2.80 o 
   2  15   4      473.31      480.07     10.11 o 
   3  15   4      167.69      172.35      5.91 o 
   4  15   4       72.73       96.34      8.01 o 
   5  15   4        1.38        9.62      5.09 o 
   6  15   4      143.15      155.15      9.18 o 
   7  15   4      317.65      339.92     17.58 o 
   8  15   4       46.99       76.80     13.56 o 
 -10  16   4      129.12      136.56     25.47 o 
  -9  16   4        1.73       -4.91      4.91 o 
  -8  16   4       10.39        1.74      5.96 o 
  -7  16   4        2.38       23.03      8.90 o 
  -6  16   4        9.06        1.85      4.95 o 
  -5  16   4      214.88      234.09     10.55 o 
  -4  16   4        9.08        9.12      2.75 o 
  -3  16   4      262.08      264.18      6.96 o 
  -2  16   4      219.49      205.00      6.32 o 
  -1  16   4      742.96      668.95     11.53 o 
   0  16   4       23.85       31.95      3.35 o 
   1  16   4      156.07      131.04      5.52 o 
   2  16   4      237.46      197.41      6.05 o 
   3  16   4       97.05       96.53      4.82 o 
   4  16   4       18.33       32.94      4.87 o 
   5  16   4        5.79        9.26      6.16 o 
   6  16   4      131.17      144.41     10.66 o 
   7  16   4      254.37      264.98     12.28 o 
   8  16   4       35.27       25.06     17.15 o 
  -9  17   4      127.56      176.07     21.14 o 
  -8  17   4       32.13       58.38     13.76 o 
  -7  17   4       79.74       77.29      9.92 o 
  -6  17   4       50.67       62.81      7.98 o 
  -5  17   4       77.05       86.57     11.06 o 
  -4  17   4      849.75      832.87     17.12 o 
  -3  17   4     1850.54     1787.43     19.97 o 
  -2  17   4      739.16      693.98     12.59 o 
  -1  17   4      193.60      207.42      6.60 o 
   0  17   4      100.05      113.94      6.35 o 
   1  17   4       11.84       10.38      2.56 o 
   2  17   4      158.40      135.70      5.15 o 
   3  17   4        3.37        8.09      3.17 o 
   4  17   4       25.86       24.11      3.69 o 
   5  17   4        9.31       14.78      4.37 o 
   6  17   4        1.72        8.01      5.13 o 
   7  17   4        0.93        8.21      7.93 o 
  -8  18   4      159.63      179.64     22.19 o 
  -7  18   4        7.51       19.77      5.89 o 
  -6  18   4        0.72        5.77      7.96 o 
  -5  18   4       46.48       48.90      6.27 o 
  -4  18   4     1377.65     1346.96     22.85 o 
  -3  18   4      135.50      136.31      6.53 o 
  -2  18   4       43.22       50.15      4.11 o 
  -1  18   4       83.85       87.37      5.11 o 
   0  18   4        3.93        4.93      1.61 o 
   1  18   4     1527.58     1288.70     21.37 o 
   2  18   4      191.40      174.15      5.85 o 
   3  18   4       36.56       39.99      5.34 o 
   4  18   4       61.70       80.37      7.48 o 
   5  18   4      126.13      151.65      7.58 o 
   6  18   4        2.54        1.06      3.56 o 
   7  18   4       16.03        8.51      5.34 o 
  -9  19   4      127.28      117.00     22.79 o 
  -8  19   4        1.54        6.66      7.78 o 
  -7  19   4      150.17      153.92     15.42 o 
  -6  19   4       14.88       14.82      5.18 o 
  -5  19   4      346.57      309.56     39.03 o 
  -4  19   4      389.61      384.79     14.12 o 
  -3  19   4      144.61      151.88      5.72 o 
  -2  19   4      784.79      744.51     12.87 o 
  -1  19   4      116.83      109.82      5.11 o 
   0  19   4      428.85      373.19      9.12 o 
   1  19   4      242.43      244.75      8.35 o 
   2  19   4      240.25      175.74      7.44 o 
   3  19   4        8.68       14.03      3.65 o 
   4  19   4      186.46      194.48     10.15 o 
   5  19   4        7.82        7.71      4.07 o 
   6  19   4      300.80      303.65     16.55 o 
   7  19   4       67.18       68.93      9.43 o 
  -9  20   4        1.88       -1.00      6.93 o 
  -8  20   4       87.30       96.68     19.66 o 
  -7  20   4        6.98       28.35      8.58 o 
  -6  20   4       40.03       35.23     11.28 o 
  -5  20   4       85.72       79.25     20.69 o 
  -4  20   4      668.31      659.69     27.42 o 
  -3  20   4     1316.88     1301.46     19.25 o 
  -2  20   4      588.36      559.66     11.31 o 
  -1  20   4      849.06      760.68     25.42 o 
   0  20   4       88.47       67.22      5.04 o 
   1  20   4      140.10       91.28      7.14 o 
   2  20   4        4.19        8.53      3.26 o 
   3  20   4       92.79       80.40      7.38 o 
   4  20   4        4.40       -4.46      4.46 o 
   5  20   4      134.24      174.06      9.65 o 
   6  20   4       41.13       35.03      5.59 o 
   7  20   4      168.24      182.48     16.35 o 
  -8  21   4        0.78       -7.52      7.52 o 
  -7  21   4       83.65       92.03     15.47 o 
  -6  21   4      104.24      112.94     11.00 o 
  -5  21   4      378.90      332.92     39.67 o 
  -4  21   4      201.72      215.40     19.24 o 
  -3  21   4      662.40      655.25     13.53 o 
  -2  21   4      153.80      154.66      6.86 o 
  -1  21   4       81.91       93.10      5.91 o 
   0  21   4      118.04      100.53      6.12 o 
   1  21   4      151.99      141.58      9.97 o 
   2  21   4       15.91       11.87      3.83 o 
   3  21   4       20.25       22.39      4.38 o 
   4  21   4       28.67       36.56      6.61 o 
   5  21   4       35.68       28.23      5.36 o 
   6  21   4      122.54      145.03     17.95 o 
  -8  22   4      262.23      280.24     29.60 o 
  -7  22   4      181.80      211.33     15.05 o 
  -6  22   4       84.95      117.14     11.61 o 
  -5  22   4      371.32      379.71     31.81 o 
  -4  22   4        9.12        6.88      6.19 o 
  -3  22   4      452.43      438.46     13.05 o 
  -2  22   4      132.10      126.12      6.63 o 
  -1  22   4      146.56      127.85      7.84 o 
   0  22   4       19.20       24.98      6.09 o 
   1  22   4      119.03      111.83      9.13 o 
   2  22   4        0.34        6.57      2.93 o 
   3  22   4       49.79       58.08      7.31 o 
   4  22   4       26.98       28.50      6.42 o 
   5  22   4      274.25      294.75     15.63 o 
   6  22   4        0.07        9.07      6.46 o 
  -8  23   4        6.96       20.52     12.88 o 
  -7  23   4      104.41      117.06     11.66 o 
  -6  23   4       84.59       99.36     12.09 o 
  -5  23   4       51.87       63.50     15.55 o 
  -4  23   4        2.34       -0.88      3.32 o 
  -3  23   4       16.48       28.14      5.93 o 
  -2  23   4      157.45      135.66      6.53 o 
  -1  23   4        6.79        8.37      3.09 o 
   0  23   4      185.54      181.24     10.13 o 
   1  23   4       40.91       39.39      7.90 o 
   2  23   4        5.01        6.65      4.46 o 
   3  23   4        0.38        0.84      3.73 o 
   4  23   4      136.53      145.17     13.99 o 
   5  23   4       19.72       32.09      9.10 o 
   6  23   4        1.80       -3.84      3.84 o 
  -8  24   4      155.70      213.46     23.63 o 
  -7  24   4       12.69       35.83     18.44 o 
  -6  24   4        8.47       54.28     14.57 o 
  -5  24   4        0.24       12.32     11.65 o 
  -4  24   4       14.98       19.74      5.19 o 
  -3  24   4      144.49      154.04     30.39 o 
  -2  24   4      121.17      128.07      7.66 o 
  -1  24   4        4.39        7.05      3.39 o 
   0  24   4        0.27       -1.57      3.07 o 
   1  24   4       38.94       26.78      6.95 o 
   2  24   4      142.61      132.44     12.95 o 
   3  24   4        0.79        2.73      4.02 o 
   4  24   4      146.80      165.14     13.90 o 
   5  24   4       52.23       71.67     10.77 o 
   6  24   4        0.68       46.15     10.07 o 
  -7  25   4        0.05       14.49      8.95 o 
  -6  25   4        6.47        3.72     12.45 o 
  -5  25   4      135.53      152.52     33.90 o 
  -4  25   4       15.27       20.74      7.73 o 
  -3  25   4       12.27       17.66      6.62 o 
  -2  25   4        8.37       12.98      4.55 o 
  -1  25   4        4.39        5.46      3.38 o 
   0  25   4       33.63       29.95      6.97 o 
   1  25   4      230.10      211.38     14.50 o 
   2  25   4      160.20      172.58     13.77 o 
   3  25   4       92.76       63.40     10.53 o 
   4  25   4      139.72      125.07     13.23 o 
   5  25   4       53.03       66.60      8.63 o 
  -7  26   4       20.28      -13.84     16.59 o 
  -6  26   4       22.78       92.05     18.63 o 
  -5  26   4       13.51       28.15     11.39 o 
  -4  26   4        5.89       16.15      4.61 o 
  -3  26   4       44.69       61.23     12.18 o 
  -2  26   4       44.78       35.65      6.87 o 
  -1  26   4       37.24       38.14     13.60 o 
   0  26   4        3.69        0.58      3.49 o 
   1  26   4        1.49        2.23      3.76 o 
   2  26   4        3.00        2.60      4.52 o 
   3  26   4        6.22        4.18      4.44 o 
   4  26   4        0.01       -2.30      3.79 o 
   5  26   4       48.56       45.12      8.44 o 
  -6  27   4        9.58        1.72     11.52 o 
  -5  27   4       50.37       37.22      8.63 o 
  -4  27   4        5.38        6.70      3.25 o 
  -3  27   4        7.35        4.29      4.45 o 
  -2  27   4      147.53      145.47     17.32 o 
  -1  27   4       31.99       34.00     10.50 o 
   0  27   4      113.76      120.87     12.38 o 
   1  27   4        0.07       -0.98      3.50 o 
   2  27   4      130.12      176.76     14.27 o 
   3  27   4        0.02       -0.48      4.33 o 
   4  27   4      167.85      183.62     15.25 o 
  -6  28   4       40.80      113.87     14.54 o 
  -5  28   4        7.82       23.67      5.67 o 
  -4  28   4        5.15       14.50      5.65 o 
  -3  28   4       16.51       43.30     10.75 o 
  -2  28   4      284.12      309.66     17.39 o 
  -1  28   4       59.44       44.82     29.49 o 
   0  28   4        1.63        0.52      3.86 o 
   1  28   4        0.09        2.66      4.15 o 
   2  28   4       35.16       54.46     10.22 o 
   3  28   4        5.93        6.75      5.07 o 
   4  28   4        3.84        7.31      5.58 o 
  -5  29   4        2.02       25.64      6.58 o 
  -4  29   4       26.21       22.80      8.21 o 
  -3  29   4        7.56       22.18      7.02 o 
  -2  29   4       24.54       19.40     14.43 o 
  -1  29   4       12.91       13.41      5.94 o 
   0  29   4       29.30       18.11      6.68 o 
   1  29   4       34.81       18.42      6.54 o 
   2  29   4       15.80       12.53      6.40 o 
   3  29   4        3.65        8.26      5.58 o 
  -5  30   4      198.50      255.57     24.45 o 
  -4  30   4       33.05       18.48     10.42 o 
  -3  30   4       82.29       93.02     17.31 o 
  -1  30   4        0.42        3.93      4.21 o 
   0  30   4       31.69       16.17      6.49 o 
   1  30   4        0.25        4.58      4.60 o 
   2  30   4        5.70        3.41      5.98 o 
   3  30   4        1.10        3.24      8.38 o 
  -3  31   4       19.61       27.18      9.21 o 
  -2  31   4      212.13      195.89     23.23 o 
  -1  31   4      124.09      126.19     14.83 o 
   0  31   4       46.82       51.99      9.92 o 
   1  31   4       71.38       68.49     11.75 o 
   2  31   4      221.21      271.62     18.94 o 
  -3  32   4       51.56       26.65     11.88 o 
  -1  32   4       15.68       21.07      6.70 o 
   0  32   4       34.48       19.42      6.75 o 
   1  32   4       16.53       19.52      7.03 o 
 -11   1   5       17.80        5.05      9.15 o 
 -10   1   5       48.27       57.42     10.65 o 
  -9   1   5        0.01        4.89      5.38 o 
  -8   1   5       35.35       41.13      8.74 o 
  -7   1   5      117.50      103.14     11.21 o 
  -6   1   5     1747.49     1771.96     37.22 o 
  -5   1   5     1598.54     1613.86     15.84 o 
  -4   1   5      628.59      657.96      6.59 o 
  -3   1   5      169.61      196.27      3.73 o 
  -2   1   5       46.34       42.46      2.57 o 
  -1   1   5      641.39      655.81      8.46 o 
   0   1   5      441.62      418.51      6.72 o 
   1   1   5       74.01       85.19      3.80 o 
   2   1   5      112.51      103.68      5.01 o 
   3   1   5     2107.65     2104.88     23.62 o 
   4   1   5     1170.21     1024.65     16.44 o 
   5   1   5       37.13       34.15      4.04 o 
   6   1   5        4.98        4.26      2.45 o 
   7   1   5       63.22       78.80      9.87 o 
   8   1   5       11.28       20.39      7.23 o 
 -11   2   5        9.06        3.22      9.16 o 
 -10   2   5      109.98      110.60     14.15 o 
  -9   2   5      217.46      208.91     14.83 o 
  -8   2   5        0.35        2.33      4.93 o 
  -7   2   5      310.74      300.16     15.62 o 
  -6   2   5     1225.28     1149.95     38.86 o 
  -5   2   5     1709.04     1737.74     17.16 o 
  -4   2   5      861.67      919.37      8.08 o 
  -3   2   5       70.21       74.75      3.79 o 
  -2   2   5       10.95       14.66      2.76 o 
  -1   2   5        2.86        5.60      1.60 o 
   0   2   5        8.70        6.46      1.52 o 
   1   2   5      401.68      445.42      7.75 o 
   2   2   5       77.48       88.40      3.98 o 
   3   2   5       20.50       13.24      3.85 o 
   4   2   5      688.09      630.13     12.69 o 
   5   2   5      137.24      127.92      6.84 o 
   6   2   5       35.11       31.90      4.50 o 
   7   2   5       23.41       22.91      7.24 o 
   8   2   5      200.88      202.11     23.08 o 
 -11   3   5       93.75      108.12     20.86 o 
 -10   3   5        0.00       18.41      9.43 o 
  -9   3   5       97.27       84.13     11.76 o 
  -8   3   5        6.78        5.03      4.30 o 
  -7   3   5       51.40       50.14      8.52 o 
  -6   3   5     1901.81     1931.17     39.05 o 
  -5   3   5       24.24       23.92      3.43 o 
  -4   3   5      267.93      299.22      5.88 o 
  -3   3   5        3.94        3.85      1.35 o 
  -2   3   5        6.27        5.66      1.43 o 
  -1   3   5      893.62      910.13     11.05 o 
   0   3   5       81.53       78.43      3.62 o 
   1   3   5      161.59      176.40      4.77 o 
   2   3   5      710.73      695.50      9.84 o 
   3   3   5      240.86      230.77      6.48 o 
   4   3   5      113.17       98.72      5.72 o 
   5   3   5        7.28        5.74      2.36 o 
   6   3   5       92.75       94.66      6.38 o 
   7   3   5       52.77       78.17      8.39 o 
   8   3   5        0.84       14.84      8.17 o 
 -11   4   5        6.86       20.35     10.26 o 
 -10   4   5        2.20       14.77      9.28 o 
  -9   4   5        8.17       11.16      5.48 o 
  -8   4   5       49.40       61.85     10.48 o 
  -7   4   5      259.11      278.82     14.82 o 
  -6   4   5      233.83      244.11     13.46 o 
  -5   4   5       11.59       24.91      3.30 o 
  -4   4   5       38.12       41.30      2.85 o 
  -3   4   5       14.04       15.86      1.87 o 
  -2   4   5        1.47        0.35      1.06 o 
  -1   4   5       10.53        9.43      1.56 o 
   0   4   5       68.24       67.79      3.45 o 
   1   4   5      193.40      162.34      4.58 o 
   2   4   5        3.85        6.44      1.73 o 
   3   4   5      149.26      157.49      5.46 o 
   4   4   5       96.00      114.15      8.29 o 
   5   4   5        5.70        6.58      2.57 o 
   6   4   5      308.98      298.94      9.58 o 
   7   4   5       15.76       22.49      5.03 o 
   8   4   5       48.49       52.04      7.37 o 
 -11   5   5       19.60       30.71     11.23 o 
 -10   5   5       16.13       14.31      9.67 o 
  -9   5   5        3.35        4.61      6.45 o 
  -8   5   5       11.38       10.74      5.47 o 
  -7   5   5       13.00       10.32      6.44 o 
  -6   5   5       15.54       19.08      5.59 o 
  -5   5   5        0.09        1.15      1.43 o 
  -4   5   5       61.24       69.64      3.33 o 
  -3   5   5       62.37       60.88      2.98 o 
  -2   5   5      354.45      372.57      7.11 o 
  -1   5   5      381.77      365.22      6.77 o 
   0   5   5       16.38       20.04      2.83 o 
   1   5   5        4.52        5.73      1.53 o 
   2   5   5       77.95       84.99      4.26 o 
   3   5   5        0.97        3.36      1.87 o 
   4   5   5       30.63       35.28      3.46 o 
   5   5   5       33.99       36.77      4.16 o 
   6   5   5        4.49        3.56      3.24 o 
   7   5   5       87.71       86.08      8.72 o 
   8   5   5        8.33       23.27      5.37 o 
 -11   6   5       86.77       92.49     18.66 o 
 -10   6   5       28.80       32.76     12.54 o 
  -9   6   5       11.17       25.82     10.66 o 
  -8   6   5       41.22       43.99     12.99 o 
  -7   6   5        0.18       -3.88      6.93 o 
  -6   6   5       38.43       36.75      6.70 o 
  -5   6   5       46.67       52.71      4.48 o 
  -4   6   5      127.24      157.23      5.05 o 
  -3   6   5      197.59      188.57      4.88 o 
  -2   6   5      840.01      848.51     11.98 o 
  -1   6   5     1720.70     1710.04     16.36 o 
   0   6   5      170.37      170.74      4.83 o 
   1   6   5      103.17       96.31      3.73 o 
   2   6   5      546.16      526.96      9.12 o 
   3   6   5     2038.36     1935.20     19.64 o 
   4   6   5       48.40       47.04      3.96 o 
   5   6   5       37.26       37.70      5.37 o 
   6   6   5       28.11       26.88      3.86 o 
   7   6   5       45.21       56.91      8.56 o 
   8   6   5        0.54       16.08      5.88 o 
 -11   7   5       71.49       92.87     19.07 o 
 -10   7   5      141.57      183.40     22.30 o 
  -9   7   5       76.70       97.87     18.15 o 
  -8   7   5      128.43      138.79     21.26 o 
  -7   7   5        8.70       10.20      4.71 o 
  -6   7   5       77.68       84.49      9.58 o 
  -5   7   5      192.95      190.84      6.73 o 
  -4   7   5       27.28       32.65      2.39 o 
  -3   7   5      186.14      194.98      5.04 o 
  -2   7   5     1940.96     2064.54     19.56 o 
  -1   7   5      275.84      299.50      6.32 o 
   0   7   5      351.71      333.18      6.64 o 
   1   7   5      191.28      172.49      5.08 o 
   2   7   5        2.96        2.08      1.47 o 
   3   7   5      526.57      488.59      9.36 o 
   4   7   5      140.90      139.56      6.50 o 
   5   7   5       72.91       66.36      4.93 o 
   6   7   5        1.98       -1.73      2.46 o 
   7   7   5      107.40      141.68     13.97 o 
   8   7   5       57.23       55.78      7.84 o 
 -10   8   5       21.11       28.99     12.14 o 
  -9   8   5       16.62       26.17     10.33 o 
  -8   8   5        4.26        2.72      7.46 o 
  -7   8   5      106.09       99.31     18.04 o 
  -6   8   5       42.99       43.79      7.08 o 
  -5   8   5       98.89      111.68      6.12 o 
  -4   8   5       15.97       22.33      2.23 o 
  -3   8   5      177.77      198.94      5.47 o 
  -2   8   5       22.95       27.88      2.48 o 
  -1   8   5      111.93      117.80      4.20 o 
   0   8   5      108.32      121.07      4.49 o 
   1   8   5      366.37      345.11      7.08 o 
   2   8   5      514.77      460.25      8.65 o 
   3   8   5       14.39       12.47      2.27 o 
   4   8   5      230.87      224.37      7.13 o 
   5   8   5       42.53       38.33      3.88 o 
   6   8   5       60.65       66.46      5.62 o 
   7   8   5       29.23       51.71     13.70 o 
   8   8   5        0.11       -1.50      4.51 o 
 -10   9   5        5.25       26.83     10.01 o 
  -9   9   5      165.55      156.26     23.80 o 
  -8   9   5       48.80       61.06     15.70 o 
  -7   9   5      143.33      141.45     21.27 o 
  -6   9   5      129.67      131.71     17.11 o 
  -5   9   5      379.20      331.65      9.08 o 
  -4   9   5       85.81       86.95      3.75 o 
  -3   9   5       26.34       30.61      2.42 o 
  -2   9   5      254.07      269.63      5.84 o 
  -1   9   5       50.78       63.82      4.19 o 
   0   9   5        0.69        2.92      1.81 o 
   1   9   5      140.58      153.48      4.93 o 
   2   9   5      943.21      908.36     12.44 o 
   3   9   5     1003.94      892.10     12.86 o 
   4   9   5       75.49       67.29      4.50 o 
   5   9   5       22.00       26.18      3.25 o 
   6   9   5        4.95       14.04      5.04 o 
   7   9   5      114.48      144.94     10.09 o 
   8   9   5       47.78       54.19      8.83 o 
 -10  10   5        1.43        9.80      9.79 o 
  -9  10   5        3.41        7.92      8.96 o 
  -8  10   5      111.74      133.77     21.43 o 
  -7  10   5      465.86      491.22     32.07 o 
  -6  10   5      629.48      516.55     17.83 o 
  -5  10   5      215.42      192.75      8.38 o 
  -4  10   5      497.81      517.02      8.52 o 
  -3  10   5     1155.47     1176.22     13.51 o 
  -2  10   5      146.33      158.01      4.54 o 
  -1  10   5     2142.82     2128.43     20.61 o 
   0  10   5       89.02       88.19      4.88 o 
   1  10   5     1493.64     1391.70     17.50 o 
   2  10   5     3309.10     3128.03     26.05 o 
   3  10   5       53.05       55.41      3.68 o 
   4  10   5      100.61      107.22      5.38 o 
   5  10   5      103.62      121.79      5.79 o 
   6  10   5      200.40      241.24      8.81 o 
   7  10   5       89.22      103.02      9.47 o 
   8  10   5      138.48      164.31     11.72 o 
 -10  11   5        0.64       -1.94      7.60 o 
  -9  11   5       31.72       37.27     13.10 o 
  -8  11   5       48.95       38.47     12.82 o 
  -7  11   5       18.84        6.77      8.70 o 
  -6  11   5      119.02      122.21      9.91 o 
  -5  11   5        2.62        1.94      1.97 o 
  -4  11   5       17.67       20.39      2.93 o 
  -3  11   5       39.45       47.87      3.48 o 
  -2  11   5      485.83      501.24      8.02 o 
  -1  11   5        7.87       13.79      2.12 o 
   0  11   5       68.58       71.01      4.38 o 
   1  11   5        3.46        4.71      1.57 o 
   2  11   5      532.17      508.68      9.37 o 
   3  11   5      582.98      541.59      9.42 o 
   4  11   5        0.07        4.24      2.03 o 
   5  11   5        0.27        8.02      4.39 o 
   6  11   5        3.26        5.69      3.53 o 
   7  11   5      508.75      514.04     17.27 o 
   8  11   5       85.03       85.16     12.93 o 
 -10  12   5        4.82        2.33      8.80 o 
  -9  12   5        5.52        4.72      9.10 o 
  -8  12   5       52.12       49.90     14.41 o 
  -7  12   5      176.47      167.68     20.22 o 
  -6  12   5      640.24      578.29     17.88 o 
  -5  12   5        6.86        3.05      2.19 o 
  -4  12   5      745.61      774.57     12.66 o 
  -3  12   5       90.66       90.04      3.83 o 
  -2  12   5      589.61      579.01      8.70 o 
  -1  12   5        9.63       15.44      2.35 o 
   0  12   5      263.60      249.71      6.96 o 
   1  12   5       48.15       51.76      4.12 o 
   2  12   5       12.75       18.94      2.79 o 
   3  12   5      137.16      142.20      5.02 o 
   4  12   5        1.06        9.47      2.94 o 
   5  12   5        7.93       17.11      3.67 o 
   6  12   5       89.90      117.19      8.17 o 
   7  12   5      128.03      159.82     16.89 o 
   8  12   5      190.82      231.62     14.03 o 
 -10  13   5       16.48       19.78     12.84 o 
  -9  13   5       25.29       32.60     13.06 o 
  -8  13   5       21.01       28.78     12.22 o 
  -7  13   5       22.52       23.26      9.35 o 
  -6  13   5       44.44       40.93      5.41 o 
  -5  13   5      163.87      152.32      7.10 o 
  -4  13   5      152.87      148.81      7.00 o 
  -3  13   5      267.11      246.65      6.98 o 
  -2  13   5       87.51       91.35      3.79 o 
  -1  13   5      136.26      135.89      5.12 o 
   0  13   5       56.08       65.63      4.49 o 
   1  13   5      627.57      556.82     10.91 o 
   2  13   5        0.34        1.18      1.85 o 
   3  13   5      162.07      165.35      6.25 o 
   4  13   5       98.06       97.56      5.76 o 
   5  13   5        6.50       11.64      2.27 o 
   6  13   5       63.88       68.13      6.79 o 
   7  13   5       21.49       24.22      6.40 o 
 -10  14   5       23.86       18.84     11.19 o 
  -9  14   5       23.59       28.48     12.43 o 
  -8  14   5        6.69        9.59      9.20 o 
  -7  14   5       19.47       29.11      8.15 o 
  -6  14   5        0.85       -0.86      2.80 o 
  -5  14   5        2.08        3.49      3.03 o 
  -4  14   5      162.44      156.71      7.38 o 
  -3  14   5        3.39        7.88      2.11 o 
  -2  14   5       87.58       89.36      5.02 o 
  -1  14   5       64.84       64.06      4.30 o 
   0  14   5        3.04        4.77      1.72 o 
   1  14   5       38.96       38.53      3.73 o 
   2  14   5        4.81        4.53      1.57 o 
   3  14   5       95.68      102.76      5.43 o 
   4  14   5       16.92       17.41      2.82 o 
   5  14   5        5.17       16.88      3.76 o 
   6  14   5        7.15       17.81      7.67 o 
   7  14   5       21.68       43.59      9.43 o 
 -10  15   5      264.22      301.32     30.39 o 
  -9  15   5       99.81      140.52     25.12 o 
  -7  15   5       13.45       38.02     10.81 o 
  -6  15   5      122.79      140.11     10.08 o 
  -5  15   5      446.29      404.30     11.74 o 
  -4  15   5      161.54      157.62      7.44 o 
  -3  15   5       90.56       95.13      4.38 o 
  -2  15   5       20.90       23.67      3.07 o 
  -1  15   5      692.87      689.01     11.59 o 
   0  15   5     1498.99     1407.01     17.90 o 
   1  15   5      268.53      234.73      7.35 o 
   2  15   5      111.80      105.06      4.76 o 
   3  15   5      116.85      109.38      5.50 o 
   4  15   5        1.55        2.75      1.81 o 
   5  15   5       26.44       30.89      4.74 o 
   6  15   5       48.40       45.06      6.28 o 
   7  15   5      186.69      186.62     10.92 o 
  -9  16   5        7.90        1.00      5.64 o 
  -8  16   5        7.91       16.14      7.32 o 
  -7  16   5       11.51       18.05      8.71 o 
  -6  16   5        4.21        5.18      3.91 o 
  -5  16   5      322.28      294.06     10.36 o 
  -4  16   5        0.00       -1.14      1.14 o 
  -3  16   5       47.55       57.42      3.78 o 
  -2  16   5       80.24       87.12      5.04 o 
  -1  16   5      574.44      564.85     12.09 o 
   0  16   5      479.79      493.35     10.28 o 
   1  16   5       77.02       81.41      5.35 o 
   2  16   5        6.54       13.64      2.59 o 
   3  16   5       99.66       90.18      5.66 o 
   4  16   5       25.17       36.20      4.09 o 
   5  16   5      108.44      122.08      9.18 o 
   6  16   5        6.24       11.98      5.10 o 
   7  16   5      182.33      202.86     11.55 o 
  -9  17   5        1.68       23.41     10.26 o 
  -8  17   5       36.98       46.85     12.27 o 
  -7  17   5       31.15       36.06     13.16 o 
  -6  17   5      278.76      298.19     15.83 o 
  -5  17   5       36.75       46.80      5.37 o 
  -4  17   5       26.80       29.61      4.33 o 
  -3  17   5       30.67       45.81      3.80 o 
  -2  17   5      305.24      287.56      7.82 o 
  -1  17   5      165.71      144.10      8.11 o 
   0  17   5       41.41       39.35      4.25 o 
   1  17   5      119.15       98.77      5.40 o 
   2  17   5        5.89        3.53      1.97 o 
   3  17   5       16.91       20.74      3.11 o 
   4  17   5       24.05       26.58      6.93 o 
   5  17   5       29.14       52.27     10.57 o 
   6  17   5       51.10       59.39      7.50 o 
   7  17   5        5.27       13.16      5.48 o 
  -9  18   5      132.27      192.62     22.10 o 
  -8  18   5      203.37      219.98     23.82 o 
  -7  18   5      223.75      256.39     24.19 o 
  -6  18   5       98.65      118.82     14.36 o 
  -5  18   5      161.64      140.04     11.36 o 
  -4  18   5       24.32       15.97      3.97 o 
  -3  18   5      411.16      417.15     10.71 o 
  -2  18   5       27.36       34.74      3.48 o 
  -1  18   5      623.47      605.45     13.01 o 
   0  18   5      419.35      384.19     10.51 o 
   1  18   5       50.41       46.41      4.85 o 
   2  18   5        2.80        8.56      2.28 o 
   3  18   5       37.39       38.96      4.28 o 
   4  18   5       17.76       24.73      4.84 o 
   5  18   5      369.21      386.03     14.68 o 
   6  18   5        8.10       10.44     13.85 o 
   7  18   5      184.78      179.80     17.25 o 
  -8  19   5        1.08       20.69     10.00 o 
  -7  19   5       72.13       98.94     19.65 o 
  -6  19   5       19.54       33.08     12.26 o 
  -5  19   5       79.66      108.60     24.61 o 
  -4  19   5       80.48       80.07      8.26 o 
  -3  19   5       13.29       16.57      3.39 o 
  -2  19   5      171.47      169.26      9.15 o 
  -1  19   5      250.05      228.51      8.21 o 
   0  19   5       76.44       77.25      5.83 o 
   1  19   5       11.65       15.30      4.17 o 
   2  19   5       94.00       84.45      5.60 o 
   3  19   5       12.35       13.83      6.14 o 
   4  19   5        0.05        6.69      4.09 o 
   5  19   5        1.16        3.54      4.15 o 
   6  19   5       37.01       47.17      9.36 o 
  -9  20   5      181.26      231.84     25.65 o 
  -8  20   5        8.65       26.69     11.88 o 
  -7  20   5        6.14        4.41      8.99 o 
  -6  20   5        2.16        3.04      8.03 o 
  -5  20   5        0.57       -3.07      3.07 o 
  -4  20   5      340.54      327.15     13.84 o 
  -3  20   5        6.19        4.13      3.07 o 
  -2  20   5       10.25       14.41      3.07 o 
  -1  20   5       38.37       35.98      4.24 o 
   0  20   5       67.06       64.45      6.28 o 
   1  20   5       14.60       17.44      5.83 o 
   2  20   5        0.21       -0.49      3.47 o 
   3  20   5        9.85        3.43      4.12 o 
   4  20   5       92.07      103.61      9.18 o 
   5  20   5       91.96      124.99     13.72 o 
   6  20   5        9.86        5.31      4.35 o 
  -8  21   5       87.43      122.40     21.85 o 
  -7  21   5      117.07      100.22     21.71 o 
  -6  21   5      175.04      185.04     13.77 o 
  -5  21   5       90.63       95.20     12.18 o 
  -4  21   5        0.30       -0.50      2.19 o 
  -3  21   5        2.01        4.44      2.25 o 
  -2  21   5      693.64      686.17     15.83 o 
  -1  21   5        0.66        1.34      2.23 o 
   0  21   5       35.52       46.38      5.18 o 
   1  21   5        6.31        5.91      2.28 o 
   2  21   5       91.13       83.31     10.94 o 
   3  21   5        0.67        0.16      3.14 o 
   4  21   5        5.84       24.53      4.80 o 
   5  21   5      119.87      145.35     13.52 o 
   6  21   5       68.22       61.13      7.70 o 
  -8  22   5       72.54       94.58     21.66 o 
  -7  22   5      172.08      160.05     25.47 o 
  -6  22   5        3.83       29.84      7.75 o 
  -5  22   5      205.33      179.16     27.37 o 
  -4  22   5        4.66        4.41      3.73 o 
  -3  22   5      166.34      169.93     10.49 o 
  -2  22   5       13.35       16.33      2.78 o 
  -1  22   5        5.63       11.93      3.25 o 
   0  22   5       47.32       40.53      5.68 o 
   1  22   5       79.93       71.54     10.07 o 
   2  22   5        0.63       -0.67      3.30 o 
   3  22   5       19.52       13.34      6.98 o 
   4  22   5        0.00        3.49      4.94 o 
   5  22   5      141.04      190.44     12.05 o 
  -8  23   5        4.39       13.34      9.56 o 
  -7  23   5        5.61       -2.42     11.64 o 
  -6  23   5      150.13      179.14     19.25 o 
  -5  23   5       91.88       81.17     11.54 o 
  -4  23   5       13.79       15.98      5.48 o 
  -3  23   5        1.42       -1.92      7.11 o 
  -2  23   5        3.94       10.92      3.24 o 
  -1  23   5       52.07       51.26      6.82 o 
   0  23   5       47.19       44.31      7.70 o 
   1  23   5        7.21        9.90      4.96 o 
   2  23   5      133.38      115.82     13.32 o 
   3  23   5       32.29       21.24      6.70 o 
   4  23   5      203.82      200.29     12.64 o 
   5  23   5      104.75      135.38     10.19 o 
  -7  24   5       15.26        2.55      9.85 o 
  -6  24   5       40.11       60.89     10.81 o 
  -5  24   5      268.85      219.73     15.96 o 
  -4  24   5      299.99      302.44     17.50 o 
  -3  24   5       93.37      109.85     13.24 o 
  -2  24   5       23.99       29.78      5.03 o 
  -1  24   5       42.69       34.80      6.93 o 
   0  24   5        3.07        3.19      3.89 o 
   1  24   5       26.42       16.55      5.95 o 
   2  24   5        2.88        1.60      3.90 o 
   3  24   5        3.89        2.78      4.39 o 
   4  24   5      108.84      112.20     16.19 o 
   5  24   5        7.40       20.42     12.57 o 
  -7  25   5        2.32       18.08     12.96 o 
  -6  25   5        0.92       13.87     11.57 o 
  -5  25   5        1.27        4.56      3.97 o 
  -4  25   5       55.45       32.04     11.58 o 
  -3  25   5       12.05       -1.10      9.36 o 
  -2  25   5        6.76       15.62      5.05 o 
  -1  25   5        0.23        2.38      2.67 o 
   0  25   5        0.03        6.23      7.91 o 
   1  25   5       94.92       97.67     12.69 o 
   2  25   5        1.05       -3.67      4.78 o 
   3  25   5       13.98       13.60      5.90 o 
   4  25   5       23.27       24.79      5.91 o 
  -6  26   5       49.41       61.47     18.11 o 
  -5  26   5       69.46       81.14     11.76 o 
  -3  26   5       11.46       36.65      8.48 o 
  -2  26   5        0.08        8.78      8.64 o 
  -1  26   5        1.91        2.90      2.78 o 
   0  26   5       29.82       38.47      8.12 o 
   1  26   5      134.40      143.33     13.91 o 
   2  26   5       53.43       50.36      9.76 o 
   3  26   5       29.27       31.28      8.40 o 
   4  26   5       83.62      100.86     11.16 o 
  -6  27   5        2.83       -7.56      8.02 o 
  -5  27   5       44.85       58.26      9.53 o 
  -4  27   5       25.98       57.30     13.32 o 
  -2  27   5      191.21      268.73     24.00 o 
  -1  27   5       54.82       53.19      9.23 o 
   0  27   5        9.83        7.22      4.88 o 
   1  27   5      111.18      109.61     13.76 o 
   2  27   5       33.71       41.16      9.33 o 
   3  27   5      521.05      516.37     25.32 o 
  -5  28   5        6.07       27.57      7.64 o 
  -4  28   5       15.93        0.12      7.05 o 
  -3  28   5      108.37      116.73     19.73 o 
  -2  28   5       53.79       85.50     15.96 o 
  -1  28   5      154.92      149.85     13.71 o 
   0  28   5       19.71       19.89      7.08 o 
   1  28   5       70.67       87.13     12.67 o 
   2  28   5      586.72      635.88     28.07 o 
   3  28   5       69.05       75.68     12.33 o 
  -5  29   5        0.54       13.53      4.50 o 
  -4  29   5        5.18       -1.20      4.20 o 
  -3  29   5       33.85       16.74     11.01 o 
  -2  29   5       15.64       19.36      6.49 o 
  -1  29   5       96.79      118.08     20.87 o 
   0  29   5        3.06        7.00      4.90 o 
   1  29   5        5.22        4.95      6.26 o 
   2  29   5      143.81      183.31     15.61 o 
  -4  30   5       26.79       37.06     11.28 o 
  -3  30   5      135.62      106.09     20.30 o 
  -2  30   5       49.84       54.92     15.14 o 
  -1  30   5      247.40      250.47     37.38 o 
   0  30   5       87.58      107.99     14.10 o 
   1  30   5       98.16      108.50     14.50 o 
  -3  31   5        5.34        0.27      9.11 o 
  -2  31   5       81.09       82.56     16.95 o 
  -1  31   5        0.84        5.69      7.18 o 
   0  31   5       36.99       36.90      9.02 o 
 -10   0   6       98.32      102.66     19.49 o 
  -9   0   6       50.12       28.59     11.93 o 
  -8   0   6      107.56      116.27     19.14 o 
  -7   0   6       53.44       73.28     14.94 o 
  -6   0   6       93.30      119.60     17.57 o 
  -5   0   6       83.25       43.80     10.84 o 
  -4   0   6      408.58      427.47      7.85 o 
  -3   0   6      695.68      711.56     12.41 o 
  -2   0   6       37.58       38.17      3.87 o 
  -1   0   6      615.79      589.37     12.58 o 
   0   0   6      588.59      606.14     11.97 o 
   1   0   6      205.47      229.91      8.75 o 
   2   0   6       56.44       33.63      4.70 o 
   3   0   6      392.94      361.13     13.77 o 
   4   0   6       82.93       67.30      7.76 o 
   5   0   6      135.02      107.94     13.42 o 
   6   0   6        0.08        4.73      4.83 o 
   7   0   6       66.43      113.09     14.33 o 
   8   0   6       40.33       85.19     30.90 o 
 -11   1   6       61.04       68.44     15.45 o 
 -10   1   6       43.61       47.06     13.90 o 
  -9   1   6       35.78       32.05      9.03 o 
  -8   1   6       13.21       16.40      6.78 o 
  -7   1   6       89.42      100.59     12.10 o 
  -6   1   6     1629.15     1590.86     36.82 o 
  -5   1   6     2249.70     2279.14     31.18 o 
  -4   1   6      146.48      143.22      4.13 o 
  -3   1   6       15.50        9.24      1.79 o 
  -2   1   6       18.55       23.79      2.49 o 
  -1   1   6     1450.19     1518.39     16.22 o 
   0   1   6       56.82       69.67      3.70 o 
   1   1   6       14.14       11.38      2.18 o 
   2   1   6      146.07      124.66      5.44 o 
   3   1   6      485.61      421.56     10.51 o 
   4   1   6        4.11        5.45      2.80 o 
   5   1   6       36.19       31.78      3.98 o 
   6   1   6       34.05       38.22      6.04 o 
   7   1   6      322.97      361.62     15.00 o 
   8   1   6      379.84      436.52     17.25 o 
 -11   2   6       82.79      102.24     20.55 o 
 -10   2   6        8.43       18.29     11.09 o 
  -9   2   6       19.90       17.67      6.91 o 
  -8   2   6       35.58       31.70      8.25 o 
  -7   2   6       20.09       11.84      6.05 o 
  -6   2   6     2334.66     2299.10     49.28 o 
  -5   2   6      924.09      971.43     18.76 o 
  -4   2   6       87.20      104.38      3.97 o 
  -3   2   6       20.08       21.67      2.22 o 
  -2   2   6      437.17      442.97      7.86 o 
  -1   2   6      143.01      146.42      5.01 o 
   0   2   6      451.28      442.17      8.08 o 
   1   2   6       13.22       12.30      1.99 o 
   2   2   6      413.07      378.51      7.84 o 
   3   2   6      347.92      325.20     10.08 o 
   4   2   6       14.11       12.94      2.85 o 
   5   2   6       42.58       53.84      6.65 o 
   6   2   6       15.65       25.15      8.51 o 
   7   2   6        0.38        0.17      5.22 o 
   8   2   6        5.66       16.72      7.11 o 
 -11   3   6      304.76      289.40     29.05 o 
 -10   3   6       88.97      102.46     20.53 o 
  -9   3   6        0.06        7.63      5.75 o 
  -8   3   6       28.36       27.34      7.94 o 
  -7   3   6      144.28      135.35     11.86 o 
  -6   3   6        1.94        5.84      4.73 o 
  -5   3   6      258.82      270.89      9.98 o 
  -4   3   6        0.93        1.80      1.39 o 
  -3   3   6      145.24      153.46      4.54 o 
  -2   3   6      280.10      300.67      6.54 o 
  -1   3   6       29.85       37.27      2.97 o 
   0   3   6       19.93       14.98      2.15 o 
   1   3   6      125.36      134.58      4.84 o 
   2   3   6      440.06      429.80      8.36 o 
   3   3   6      258.95      265.07      7.83 o 
   4   3   6      953.06      872.84     17.43 o 
   5   3   6      211.02      186.09      7.66 o 
   6   3   6        1.51        7.40      4.61 o 
   7   3   6        1.30        0.72      4.99 o 
   8   3   6        1.74       10.46      5.67 o 
 -10   4   6        5.75       -2.67      8.44 o 
  -9   4   6       64.60       73.08     15.82 o 
  -8   4   6      158.54      147.47     12.72 o 
  -7   4   6      143.41      137.35     12.42 o 
  -6   4   6       16.18       13.28      5.47 o 
  -5   4   6        8.93       12.05      3.53 o 
  -4   4   6       22.15       23.13      2.66 o 
  -3   4   6      247.13      237.51      5.54 o 
  -2   4   6       47.49       46.71      3.30 o 
  -1   4   6       19.63       22.01      2.49 o 
   0   4   6        3.16        2.09      1.41 o 
   1   4   6       71.88       67.20      4.01 o 
   2   4   6       46.20       48.87      3.81 o 
   3   4   6      276.14      254.93      7.18 o 
   4   4   6      426.15      383.63     12.06 o 
   5   4   6       74.68       63.47      5.43 o 
   6   4   6        9.71        8.23      3.74 o 
   7   4   6        4.94        9.65      4.07 o 
   8   4   6        0.61        8.57      4.42 o 
 -10   5   6      112.78      120.97     22.54 o 
  -9   5   6        1.61        0.70      7.64 o 
  -8   5   6       23.71       36.57      8.91 o 
  -7   5   6       42.28       37.13      8.41 o 
  -6   5   6       17.81       22.70      6.00 o 
  -5   5   6       65.67       81.65      9.64 o 
  -4   5   6        8.25        5.80      2.60 o 
  -3   5   6      186.33      187.93      5.44 o 
  -2   5   6       93.43       93.30      4.10 o 
  -1   5   6      126.67      129.99      4.64 o 
   0   5   6        0.43        2.29      1.46 o 
   1   5   6      478.46      450.91      8.23 o 
   2   5   6      225.22      193.86      6.08 o 
   3   5   6       73.59       79.81      4.77 o 
   4   5   6      112.75      103.11      7.00 o 
   5   5   6        7.96       14.13      3.08 o 
   6   5   6       39.55       55.53      7.08 o 
   7   5   6        1.59       14.13      6.04 o 
 -10   6   6        7.99       -8.14      8.14 o 
  -9   6   6       41.71       30.94     12.59 o 
  -8   6   6       13.97       10.03      8.98 o 
  -7   6   6        2.42        1.25      3.45 o 
  -6   6   6      122.25      162.69     21.57 o 
  -5   6   6       16.17       21.64      3.91 o 
  -4   6   6       26.51       32.20      3.27 o 
  -3   6   6       28.51       20.41      2.53 o 
  -2   6   6       55.89       63.71      3.85 o 
  -1   6   6      434.59      410.99      7.63 o 
   0   6   6      383.06      382.19      7.71 o 
   1   6   6       59.05       51.55      3.60 o 
   2   6   6        0.67        2.59      1.77 o 
   3   6   6      252.17      220.07      6.71 o 
   4   6   6        0.02        5.58      2.29 o 
   5   6   6        3.00       18.19      3.98 o 
   6   6   6        2.90        1.99      3.71 o 
   7   6   6       11.92       14.54      4.34 o 
 -10   7   6       80.92       79.75     19.74 o 
  -9   7   6       76.30       60.34     15.94 o 
  -8   7   6       16.01       20.15     10.09 o 
  -7   7   6       11.15       17.49     10.42 o 
  -6   7   6        2.24        8.15      6.97 o 
  -5   7   6        9.46        8.52      3.16 o 
  -4   7   6       34.03       44.94      3.88 o 
  -3   7   6      118.09      111.62      4.56 o 
  -2   7   6        1.80        0.51      1.35 o 
  -1   7   6       18.19       13.80      2.18 o 
   0   7   6        3.16        1.32      1.61 o 
   1   7   6       92.12       97.26      4.53 o 
   2   7   6       16.29       17.19      2.50 o 
   3   7   6      671.97      601.31     11.09 o 
   4   7   6       53.78       65.76      5.46 o 
   5   7   6        0.13        1.25      3.24 o 
   6   7   6       16.02       16.74      5.16 o 
   7   7   6       22.87       35.55     10.25 o 
 -10   8   6        0.00       -7.25      8.78 o 
  -9   8   6      270.32      243.62     25.20 o 
  -8   8   6        0.01        2.36      7.76 o 
  -7   8   6        6.83        0.30      8.31 o 
  -6   8   6       18.20       14.48      8.62 o 
  -5   8   6       82.29       82.73      7.56 o 
  -4   8   6       25.92       29.17      3.34 o 
  -3   8   6        6.71       10.18      1.84 o 
  -2   8   6     1174.37     1120.93     13.49 o 
  -1   8   6      709.97      704.50     10.83 o 
   0   8   6       11.52       11.60      2.35 o 
   1   8   6      631.09      602.85     10.23 o 
   2   8   6        8.13        7.40      2.03 o 
   3   8   6      282.08      276.38      7.63 o 
   4   8   6      102.28      109.37      5.67 o 
   5   8   6       18.97       38.16      4.75 o 
   6   8   6       14.32       23.67      5.10 o 
   7   8   6       21.02       11.61      5.02 o 
 -10   9   6       15.05       19.68     12.84 o 
  -9   9   6      174.94      215.91     24.20 o 
  -8   9   6       26.03       29.05     12.26 o 
  -7   9   6        0.62        0.88      7.60 o 
  -6   9   6        3.83       -2.79      5.62 o 
  -5   9   6      200.86      161.47      6.85 o 
  -4   9   6      284.21      290.89      6.80 o 
  -3   9   6      436.62      439.64      8.63 o 
  -2   9   6       24.46       26.66      2.80 o 
  -1   9   6      124.59      123.35      6.36 o 
   0   9   6      190.47      170.19      5.50 o 
   1   9   6       16.93       14.68      2.40 o 
   2   9   6       28.16       21.79      2.78 o 
   3   9   6      108.40      104.62      5.37 o 
   4   9   6      127.34      134.52      6.07 o 
   5   9   6        0.01        8.57      3.12 o 
   6   9   6        0.12       20.09      4.48 o 
   7   9   6       52.41       59.93      7.71 o 
 -10  10   6       10.17        3.19     10.10 o 
  -9  10   6       42.00       46.87     15.36 o 
  -8  10   6       11.44       19.99     10.63 o 
  -7  10   6        0.30       -4.58      6.66 o 
  -6  10   6       36.44       25.39     10.33 o 
  -5  10   6      148.03      148.98      7.95 o 
  -4  10   6       29.85       25.73      2.70 o 
  -3  10   6        0.02        0.18      1.14 o 
  -2  10   6      176.56      173.97      5.31 o 
  -1  10   6       52.80       56.22      3.92 o 
   0  10   6        0.21       -1.03      1.54 o 
   1  10   6       73.88       70.40      4.34 o 
   2  10   6       16.15       19.51      2.61 o 
   3  10   6       87.35       81.30      5.06 o 
   4  10   6        1.70        3.12      1.70 o 
   5  10   6        8.51        8.87      2.64 o 
   6  10   6       10.00        9.19      4.25 o 
   7  10   6       26.27       33.30      6.02 o 
 -10  11   6       28.86       23.31     13.85 o 
  -9  11   6       45.21       50.61     15.56 o 
  -8  11   6       28.54       24.21     12.34 o 
  -7  11   6       29.57       27.20     11.88 o 
  -6  11   6      195.26      193.71     20.80 o 
  -5  11   6       67.27       55.60      6.88 o 
  -4  11   6      495.60      474.21     11.72 o 
  -3  11   6      204.26      200.12      4.98 o 
  -2  11   6      137.74      141.79      4.55 o 
  -1  11   6      260.55      262.43      6.28 o 
   0  11   6      580.54      555.20     11.16 o 
   1  11   6        0.93        1.83      1.56 o 
   2  11   6       67.17       70.81      4.74 o 
   3  11   6      452.38      418.01      9.45 o 
   4  11   6      281.53      297.05      8.87 o 
   5  11   6       45.12       52.43      5.69 o 
   6  11   6      103.37      112.65     10.00 o 
   7  11   6        2.11        1.81      4.65 o 
 -10  12   6       17.34       25.16     12.30 o 
  -9  12   6      169.39      162.37     25.13 o 
  -8  12   6       46.92       50.06     15.52 o 
  -7  12   6        2.77       -5.20      6.69 o 
  -6  12   6      129.96      141.69     17.47 o 
  -5  12   6      249.33      219.73      9.91 o 
  -4  12   6      256.94      257.12      8.86 o 
  -3  12   6       47.05       59.08      3.68 o 
  -2  12   6      208.38      208.48      6.06 o 
  -1  12   6      648.37      620.88      9.68 o 
   0  12   6       12.84       10.52      2.39 o 
   1  12   6      268.62      244.45      6.28 o 
   2  12   6      120.92      124.44      5.12 o 
   3  12   6      138.81      126.70      5.54 o 
   4  12   6        7.56       11.47      5.10 o 
   5  12   6      107.25      114.07      8.09 o 
   6  12   6       14.75       39.55     11.96 o 
   7  12   6        6.69        6.42      6.08 o 
 -10  13   6        3.43       12.70      8.18 o 
  -9  13   6      118.74      194.39     23.13 o 
  -8  13   6       41.00       44.56     15.59 o 
  -7  13   6        1.41        2.83      8.35 o 
  -6  13   6        1.95        2.60      5.03 o 
  -5  13   6       17.41       27.77      4.76 o 
  -4  13   6       85.54       78.31      6.15 o 
  -3  13   6      122.67      128.54      5.74 o 
  -2  13   6       20.76       22.79      2.58 o 
  -1  13   6      367.66      343.31      8.33 o 
   0  13   6      449.47      426.55      9.77 o 
   1  13   6      131.26      133.61      5.13 o 
   2  13   6       19.56       18.91      2.65 o 
   3  13   6       16.86       12.53      2.38 o 
   4  13   6       92.86      100.08      6.58 o 
   5  13   6       12.92       11.98      6.41 o 
   6  13   6       12.63       21.23      6.37 o 
   7  13   6       55.00       58.27     12.05 o 
  -9  14   6      148.62      185.74     23.56 o 
  -8  14   6       18.05       12.13     10.87 o 
  -7  14   6        1.57       -2.96      2.96 o 
  -6  14   6       38.86       32.62     10.79 o 
  -5  14   6      133.85      115.99     13.49 o 
  -4  14   6       61.04       56.92      6.34 o 
  -3  14   6        4.81       11.88      3.63 o 
  -2  14   6      466.89      433.46     10.33 o 
  -1  14   6      202.44      203.55      7.02 o 
   0  14   6      275.76      258.72      7.74 o 
   1  14   6      218.36      218.31      6.79 o 
   2  14   6      277.94      251.13      7.29 o 
   3  14   6       12.52       10.65      2.41 o 
   4  14   6       24.21       21.93      4.23 o 
   5  14   6      125.69      130.14      8.11 o 
   6  14   6       31.86       35.99      6.48 o 
  -9  15   6        7.38       12.69     10.86 o 
  -8  15   6        5.92       -1.87      5.44 o 
  -7  15   6      129.81      127.81     21.56 o 
  -6  15   6        0.21       21.89      9.03 o 
  -5  15   6       22.81       22.74      5.01 o 
  -4  15   6        6.66       15.11      3.33 o 
  -3  15   6       10.21       15.96      3.81 o 
  -2  15   6        0.91        8.76      3.51 o 
  -1  15   6       16.27        9.62      3.86 o 
   0  15   6       48.31       40.18      4.05 o 
   1  15   6      100.36      110.21      5.77 o 
   2  15   6        5.05        8.49      2.78 o 
   3  15   6       96.62      103.99      6.21 o 
   4  15   6       29.76       37.69      5.07 o 
   5  15   6       41.75       51.68      5.82 o 
   6  15   6       24.76       30.30      6.41 o 
  -9  16   6      113.82      104.70     20.47 o 
  -8  16   6       28.64       25.32     10.78 o 
  -7  16   6       13.14       26.39     10.32 o 
  -6  16   6      228.39      209.85     22.20 o 
  -5  16   6        1.49        3.73      2.20 o 
  -4  16   6        0.19        8.62      4.15 o 
  -3  16   6       16.98       20.84      4.99 o 
  -2  16   6      326.59      314.04      9.15 o 
  -1  16   6      629.04      576.44     12.78 o 
   0  16   6     1231.63     1140.20     17.00 o 
   1  16   6      255.38      242.12      8.02 o 
   2  16   6       12.59       14.63      2.85 o 
   3  16   6      150.33      154.14      7.19 o 
   4  16   6       96.99      106.07      7.58 o 
   5  16   6        5.36        7.10      3.26 o 
   6  16   6        0.05        4.43      3.22 o 
  -8  17   6       39.71       74.63     16.35 o 
  -7  17   6       76.91       60.21     15.27 o 
  -6  17   6       60.42       46.98      8.16 o 
  -5  17   6       15.34       14.74      8.74 o 
  -4  17   6        1.65       -3.59      4.90 o 
  -3  17   6      160.60      143.24      7.35 o 
  -2  17   6      112.22      126.46      6.01 o 
  -1  17   6       10.17       13.28      4.31 o 
   0  17   6        2.68        3.06      2.59 o 
   1  17   6      151.93      145.23      6.40 o 
   2  17   6       18.21       20.52      3.36 o 
   3  17   6      152.09      168.45      7.54 o 
   4  17   6        1.56        0.74      2.51 o 
   5  17   6        3.33        7.60      6.92 o 
   6  17   6        1.65       -4.68      4.68 o 
  -9  18   6       91.52      137.78     23.53 o 
  -8  18   6        9.69       -2.50      6.89 o 
  -7  18   6       31.79        5.54      8.08 o 
  -6  18   6      482.82      494.58     21.52 o 
  -5  18   6      318.25      356.43     14.17 o 
  -4  18   6       17.59       13.62      5.56 o 
  -3  18   6       63.44       57.16      7.20 o 
  -2  18   6        4.66        8.25      2.47 o 
  -1  18   6      250.18      249.71      8.65 o 
   0  18   6      689.30      606.79     15.84 o 
   1  18   6        3.30        4.99      2.65 o 
   2  18   6       15.46       11.89      3.08 o 
   3  18   6       30.89       37.12      4.43 o 
   4  18   6       68.34       90.98      8.88 o 
   5  18   6        7.65        8.69      5.00 o 
   6  18   6       34.86       38.25      7.55 o 
  -8  19   6        0.21       -6.34      6.34 o 
  -7  19   6        4.52       -3.71      7.71 o 
  -6  19   6      887.20      942.36     30.92 o 
  -5  19   6     1118.45     1111.11     31.85 o 
  -4  19   6        4.61       14.43      3.81 o 
  -3  19   6        7.75        8.63      4.82 o 
  -2  19   6      146.17      165.66      7.16 o 
  -1  19   6     1914.33     1710.20     27.70 o 
   0  19   6        8.95        8.09      3.18 o 
   1  19   6        2.85        6.26      2.30 o 
   2  19   6       85.94      118.40     10.13 o 
   3  19   6      197.12      238.73     11.29 o 
   4  19   6       66.70       76.66      8.04 o 
   5  19   6       29.94       28.58      7.59 o 
  -8  20   6       93.45      112.47     22.06 o 
  -7  20   6       25.18       16.60     11.05 o 
  -6  20   6      322.94      392.47     57.43 o 
  -5  20   6      285.23      319.90     16.60 o 
  -4  20   6       15.63       29.33      5.62 o 
  -3  20   6        0.01        1.69      2.32 o 
  -2  20   6      261.64      262.24      9.06 o 
  -1  20   6      192.48      197.06      9.18 o 
   0  20   6      157.35      163.75     15.60 o 
   1  20   6       44.01       53.77      6.47 o 
   2  20   6      146.00      184.15     10.95 o 
   3  20   6        2.86        7.58      3.60 o 
   4  20   6       15.57       16.57      6.18 o 
   5  20   6      117.67      117.92     10.51 o 
  -8  21   6       94.89      147.72     25.53 o 
  -7  21   6       12.45       21.80     12.25 o 
  -6  21   6        0.76       32.66     18.20 o 
  -5  21   6      843.57      906.04     44.48 o 
  -4  21   6      241.95      234.72     12.25 o 
  -3  21   6       13.35       21.32      4.94 o 
  -2  21   6       52.13       53.50      6.14 o 
  -1  21   6        3.60        2.80      3.73 o 
   0  21   6       40.36       37.01      5.93 o 
   1  21   6       28.66       27.59      7.23 o 
   2  21   6       88.48       83.72     11.67 o 
   3  21   6      235.80      273.79     14.51 o 
   4  21   6        3.06        5.14      3.59 o 
   5  21   6        0.00        6.07      3.78 o 
  -8  22   6        3.29       29.22     12.02 o 
  -7  22   6      358.76      391.71     33.85 o 
  -6  22   6       30.15       46.62      9.80 o 
  -5  22   6        1.50        3.86      7.37 o 
  -4  22   6       52.31       89.35     22.54 o 
  -3  22   6       12.76       17.10      5.54 o 
  -2  22   6       28.35       14.77      8.76 o 
  -1  22   6        1.05        6.58      5.66 o 
   0  22   6      219.92      190.73     11.81 o 
   1  22   6        8.12        7.42      4.80 o 
   2  22   6        4.11        4.71      4.56 o 
   3  22   6        1.15        1.68      3.22 o 
   4  22   6        1.12        7.33      7.89 o 
   5  22   6       19.11       11.96      6.72 o 
  -7  23   6       43.71       87.23     20.83 o 
  -6  23   6      169.86      226.60     39.59 o 
  -5  23   6       13.53       36.37      6.61 o 
  -4  23   6      124.58      155.04     24.93 o 
  -3  23   6       46.60       56.62      9.72 o 
  -2  23   6        0.54       -3.43      6.05 o 
  -1  23   6        0.39        3.79      3.99 o 
   0  23   6      143.14      130.96     12.78 o 
   1  23   6        9.23       10.30      5.55 o 
   2  23   6      253.96      238.33     16.43 o 
   3  23   6       91.87       75.41      9.59 o 
   4  23   6       68.92       69.25     10.82 o 
  -7  24   6       44.61       91.02     20.38 o 
  -6  24   6       11.78       29.56     16.63 o 
  -5  24   6        8.05       40.14     14.36 o 
  -4  24   6       54.97       76.19     20.41 o 
  -3  24   6       11.74       21.64      5.82 o 
  -2  24   6      192.98      209.33     34.59 o 
  -1  24   6      169.92      207.79     20.50 o 
   0  24   6        4.47       16.77      8.57 o 
   1  24   6       35.46       27.42      7.44 o 
   2  24   6       17.08       15.78      6.45 o 
   3  24   6      154.85      173.49     14.20 o 
   4  24   6       45.62       52.61      8.35 o 
  -6  25   6       61.33      113.15     19.66 o 
  -5  25   6      154.43      194.68     17.16 o 
  -4  25   6      297.66      316.77     19.10 o 
  -3  25   6       82.17      102.86     24.18 o 
  -2  25   6       30.18       51.86     11.07 o 
  -1  25   6        2.91       10.98      6.65 o 
   0  25   6       23.68       18.08      6.27 o 
   1  25   6       27.39       29.69      7.83 o 
   2  25   6        0.14        0.97      4.29 o 
   3  25   6        0.26        0.92      4.64 o 
  -6  26   6        0.02        2.71      9.57 o 
  -5  26   6       42.64      162.65     17.99 o 
  -4  26   6        0.00       42.18      9.72 o 
  -3  26   6        2.63       28.36      7.17 o 
  -2  26   6       49.46       -7.67      7.67 o 
  -1  26   6       10.20        7.72      5.11 o 
   0  26   6      215.80      228.53     15.84 o 
   1  26   6        0.51        1.85      4.50 o 
   2  26   6        5.31        4.37      5.01 o 
   3  26   6      199.09      228.67     17.45 o 
  -5  27   6        3.08       -3.97      6.98 o 
  -4  27   6       26.63       49.80      8.32 o 
  -3  27   6       12.45       22.22      7.61 o 
  -1  27   6        0.21       -5.54      7.35 o 
   0  27   6      100.09      114.94     18.66 o 
   1  27   6        3.25        3.51      4.96 o 
   2  27   6        0.81        0.09      4.45 o 
  -5  28   6        1.77       -7.90      7.90 o 
  -4  28   6       14.26       35.11     10.60 o 
  -3  28   6       17.18       15.90      7.52 o 
  -1  28   6      250.24      255.12     17.38 o 
   0  28   6        4.43        6.42      4.85 o 
   1  28   6        2.54        4.92      5.23 o 
   2  28   6       51.52       71.82     17.72 o 
  -4  29   6       51.95       45.60     12.69 o 
  -3  29   6        2.02       -3.21      4.01 o 
  -2  29   6        3.54       -6.85      6.85 o 
  -1  29   6        3.03       -8.04      8.04 o 
   0  29   6        4.31        4.99      6.65 o 
   1  29   6        9.76        3.12      4.58 o 
  -2  30   6      127.15      120.19     24.04 o 
  -1  30   6       37.95       20.19     13.13 o 
 -10   1   7       58.28       64.40     12.59 o 
  -9   1   7      120.91      126.29     15.36 o 
  -8   1   7        0.00        4.02      6.03 o 
  -7   1   7       94.03       87.74     11.79 o 
  -6   1   7       11.63       20.75      6.79 o 
  -5   1   7      416.21      419.86     18.82 o 
  -4   1   7     1911.59     1898.21     25.25 o 
  -3   1   7      120.76      137.89      4.78 o 
  -2   1   7       50.51       47.72      3.64 o 
  -1   1   7        2.59        3.38      1.67 o 
   0   1   7       17.77       11.60      2.23 o 
   1   1   7       26.34       27.38      3.51 o 
   2   1   7       17.54       17.66      3.08 o 
   3   1   7       17.56       11.02      3.73 o 
   4   1   7      846.18      775.21     15.93 o 
   5   1   7      135.94      125.52      9.06 o 
   6   1   7        1.22        1.56      3.23 o 
   7   1   7        6.30        8.74      4.37 o 
 -10   2   7       23.31       24.22     12.23 o 
  -9   2   7       10.33        4.83      6.78 o 
  -8   2   7     1223.46     1179.69     35.54 o 
  -7   2   7       47.96       50.96     10.93 o 
  -6   2   7      297.81      291.69     16.50 o 
  -5   2   7      448.70      436.65     19.27 o 
  -4   2   7       25.95       28.40      3.97 o 
  -3   2   7      841.63      836.38     11.52 o 
  -2   2   7        0.95       -0.85      1.61 o 
  -1   2   7      144.96      143.39      5.07 o 
   0   2   7      112.24      105.05      4.46 o 
   1   2   7       24.91       25.34      2.66 o 
   2   2   7       95.21       75.08      5.19 o 
   3   2   7       39.48       36.16      4.24 o 
   4   2   7      149.97      148.14      6.98 o 
   5   2   7      543.42      531.98     17.19 o 
   6   2   7        1.50        6.27      4.04 o 
   7   2   7       91.18      103.83     10.36 o 
 -10   3   7       46.02       39.60     15.41 o 
  -9   3   7       11.52        2.62      9.32 o 
  -8   3   7      175.75      181.72     15.82 o 
  -7   3   7      438.91      468.13     21.20 o 
  -6   3   7      100.01      105.76     15.17 o 
  -5   3   7       27.85       18.57      5.69 o 
  -4   3   7        9.82        8.49      2.05 o 
  -3   3   7       67.58       73.95      4.06 o 
  -2   3   7      133.55      138.20      5.12 o 
  -1   3   7        0.35        1.02      1.66 o 
   0   3   7       18.40       15.67      2.78 o 
   1   3   7        1.72        2.49      1.42 o 
   2   3   7        3.53        2.96      1.97 o 
   3   3   7        1.78        5.34      2.15 o 
   4   3   7       63.84       63.64      6.98 o 
   5   3   7      111.74      103.02      9.15 o 
   6   3   7       32.24       35.11      6.16 o 
   7   3   7      110.70      113.24     10.74 o 
 -10   4   7       18.85       10.86     11.26 o 
  -9   4   7      100.76      113.50     20.93 o 
  -8   4   7      374.52      379.26     19.97 o 
  -7   4   7       54.22       72.88     10.91 o 
  -6   4   7       34.85       38.14      7.95 o 
  -5   4   7      579.58      600.72     27.62 o 
  -4   4   7       10.13       14.36      2.75 o 
  -3   4   7       60.47       71.47      3.94 o 
  -2   4   7       88.22       81.62      4.55 o 
  -1   4   7      161.79      176.10      5.52 o 
   0   4   7      483.21      467.33      8.58 o 
   1   4   7      436.22      395.41      8.20 o 
   2   4   7      283.07      265.58      7.98 o 
   3   4   7       22.40       19.63      3.31 o 
   4   4   7      107.76      101.27      7.54 o 
   5   4   7       61.03       66.06      8.20 o 
   6   4   7        0.62        9.40      4.00 o 
   7   4   7       53.01       65.58      8.54 o 
 -10   5   7       39.18       54.89     18.06 o 
  -9   5   7       14.43        1.10      8.61 o 
  -8   5   7       49.82       56.49     16.26 o 
  -7   5   7        1.56       -3.18      4.33 o 
  -6   5   7       53.30       63.61     11.74 o 
  -5   5   7      323.75      320.80     16.96 o 
  -4   5   7      525.70      512.61      9.75 o 
  -3   5   7      169.42      177.69      5.48 o 
  -2   5   7       21.67       22.78      2.79 o 
  -1   5   7      519.25      515.24      9.25 o 
   0   5   7      637.22      620.39     10.54 o 
   1   5   7      113.45      107.70      4.99 o 
   2   5   7       26.92       31.10      4.65 o 
   3   5   7        5.32        0.97      1.79 o 
   4   5   7        8.81        5.54      2.76 o 
   5   5   7        0.95        6.82      3.31 o 
   6   5   7        3.19       17.62      4.75 o 
   7   5   7       10.78       24.25      5.32 o 
 -10   6   7       36.37       23.93     13.58 o 
  -9   6   7        0.91       -0.28      8.17 o 
  -8   6   7        0.07       -2.71      7.57 o 
  -7   6   7        0.26        1.18      7.21 o 
  -6   6   7       28.96       12.70     18.57 o 
  -5   6   7      219.91      251.13     55.48 o 
  -4   6   7        0.02        1.51      1.65 o 
  -3   6   7        0.69        2.45      1.54 o 
  -2   6   7        6.16        8.92      1.86 o 
  -1   6   7       40.03       47.97      3.90 o 
   0   6   7      476.46      478.17      8.78 o 
   1   6   7        8.26        5.84      1.81 o 
   2   6   7       42.73       36.00      4.08 o 
   3   6   7       34.87       39.75      3.89 o 
   4   6   7      451.79      425.75     14.78 o 
   5   6   7       35.75       44.14      6.18 o 
   6   6   7        0.88       10.12      4.31 o 
   7   6   7       33.98       43.85      6.85 o 
 -10   7   7      110.64      148.22     26.20 o 
  -9   7   7      228.93      255.96     26.72 o 
  -8   7   7       81.28       93.71     20.12 o 
  -7   7   7       14.77       13.66      9.35 o 
  -6   7   7        0.09        3.57      7.07 o 
  -5   7   7       70.12       70.93      6.47 o 
  -4   7   7      194.47      186.83      6.75 o 
  -3   7   7      105.94      103.90      4.49 o 
  -2   7   7       46.51       59.05      3.76 o 
  -1   7   7      251.70      248.08      6.54 o 
   0   7   7      338.12      340.67      7.46 o 
   1   7   7      457.92      448.96      8.93 o 
   2   7   7      282.15      261.61      8.69 o 
   3   7   7       16.76       12.57      2.43 o 
   4   7   7        0.16        6.99      4.14 o 
   5   7   7        6.10        4.26      3.77 o 
   6   7   7        0.28        4.34      4.18 o 
 -10   8   7       33.93       23.32     13.35 o 
  -9   8   7       14.37       16.19     12.31 o 
  -8   8   7       13.70       18.97     12.41 o 
  -7   8   7        6.46       -0.99      8.43 o 
  -6   8   7       54.21       77.12     16.82 o 
  -5   8   7      214.02      196.40      9.95 o 
  -4   8   7      615.73      631.33     12.47 o 
  -3   8   7       23.67       20.33      3.11 o 
  -2   8   7       65.34       59.62      3.86 o 
  -1   8   7       30.81       28.79      2.86 o 
   0   8   7       19.98       16.80      2.71 o 
   1   8   7     1656.83     1518.39     18.07 o 
   2   8   7       68.21       68.17      4.78 o 
   3   8   7       79.93       73.84      5.14 o 
   4   8   7       93.79       89.77      7.55 o 
   5   8   7      307.46      297.64     13.01 o 
   6   8   7       66.73      105.88     12.76 o 
 -10   9   7       16.29       16.45     12.45 o 
  -9   9   7       48.02       41.55     15.47 o 
  -8   9   7       30.33       18.55     12.58 o 
  -7   9   7       26.53       23.46     11.65 o 
  -6   9   7       11.82       17.07      9.63 o 
  -5   9   7       63.96       75.26      8.89 o 
  -4   9   7      998.04      965.99     15.78 o 
  -3   9   7      116.47      105.53      5.16 o 
  -2   9   7        6.60        5.01      1.86 o 
  -1   9   7      149.19      148.51      5.19 o 
   0   9   7     1228.10     1200.78     15.34 o 
   1   9   7       77.25       73.97      4.85 o 
   2   9   7       69.45       60.14      4.57 o 
   3   9   7      303.15      291.81      8.35 o 
   4   9   7       39.73       45.85      5.49 o 
   5   9   7       28.15       26.55      4.99 o 
   6   9   7       37.05       56.97      7.52 o 
 -10  10   7       64.81       53.28     17.47 o 
  -9  10   7        0.00        0.55      9.17 o 
  -8  10   7      357.47      330.82     30.25 o 
  -7  10   7        3.72        4.79      9.57 o 
  -6  10   7        8.14        6.95      7.99 o 
  -5  10   7      243.10      207.38     12.50 o 
  -4  10   7      200.80      228.04     16.69 o 
  -3  10   7        0.00        0.63      2.07 o 
  -2  10   7      329.14      313.66      7.54 o 
  -1  10   7        0.01        4.49      1.48 o 
   0  10   7     1368.46     1303.02     16.16 o 
   1  10   7     2019.73     1855.63     20.53 o 
   2  10   7       17.68       18.93      3.50 o 
   3  10   7       62.19       67.59      5.33 o 
   4  10   7       39.45       43.22      5.43 o 
   5  10   7      289.15      318.84     13.60 o 
   6  10   7       46.40       81.42      8.77 o 
 -10  11   7        1.69        2.01      9.40 o 
  -9  11   7      108.41      108.81     22.17 o 
  -8  11   7        3.92       -0.90      9.72 o 
  -7  11   7       13.70       21.05     11.70 o 
  -6  11   7        2.25       12.51      8.70 o 
  -5  11   7      150.74      141.63     10.71 o 
  -4  11   7      343.32      320.05     12.23 o 
  -3  11   7       73.17       83.26      4.23 o 
  -2  11   7        0.61        1.70      1.96 o 
  -1  11   7      457.59      442.31      9.39 o 
   0  11   7      336.95      325.46      8.55 o 
   1  11   7       28.77       30.88      3.23 o 
   2  11   7       89.57       90.92      5.50 o 
   3  11   7       67.40       77.44      6.29 o 
   4  11   7        8.25        8.07      3.03 o 
   5  11   7      177.80      193.10      9.63 o 
   6  11   7      186.34      227.24     12.40 o 
  -9  12   7       37.32       31.74     14.05 o 
  -8  12   7       26.65       17.64     12.09 o 
  -7  12   7        1.45       -1.68      7.73 o 
  -6  12   7       14.72       14.87      9.27 o 
  -5  12   7      468.82      443.22     37.78 o 
  -4  12   7       22.64       35.18      5.05 o 
  -3  12   7      309.87      320.66      9.14 o 
  -2  12   7        0.00        5.96      2.01 o 
  -1  12   7      522.63      482.75      9.12 o 
   0  12   7        1.66        2.21      1.49 o 
   1  12   7        7.62        8.01      2.20 o 
   2  12   7        2.02       -0.98      1.81 o 
   3  12   7       27.21       26.44      3.99 o 
   4  12   7       56.13       58.06      6.27 o 
   5  12   7        1.11        5.55      3.43 o 
   6  12   7       15.78       11.78      5.59 o 
  -9  13   7        6.80        0.91      8.38 o 
  -8  13   7        3.18       -1.93      9.22 o 
  -7  13   7       65.11       79.53     18.15 o 
  -6  13   7      155.06       18.43      6.48 o 
  -5  13   7       99.60      107.34     11.37 o 
  -4  13   7      229.56      216.86     10.54 o 
  -3  13   7        6.05        9.87      3.08 o 
  -2  13   7      168.80      152.92      5.46 o 
  -1  13   7      130.72      139.22      5.46 o 
   0  13   7      282.08      286.18      8.19 o 
   1  13   7      258.17      243.46      7.34 o 
   2  13   7       74.05       76.77      5.15 o 
   3  13   7       19.31       16.94      3.42 o 
   4  13   7        3.39        1.63      2.40 o 
   5  13   7        0.84        1.04      3.45 o 
   6  13   7       37.63       55.33      7.46 o 
  -9  14   7       10.63       11.46      9.96 o 
  -8  14   7       31.86       12.66     11.34 o 
  -7  14   7       56.08       38.77     13.30 o 
  -6  14   7       38.07       39.38     12.46 o 
  -5  14   7        3.95        5.46      3.97 o 
  -4  14   7       92.26      105.78      8.35 o 
  -3  14   7      119.13      125.09      8.78 o 
  -2  14   7      375.40      343.14      9.04 o 
  -1  14   7       33.04       36.31      4.09 o 
   0  14   7        9.24        8.38      2.61 o 
   1  14   7       33.61       29.37      3.35 o 
   2  14   7       62.84       64.82      5.70 o 
   3  14   7        1.11        0.85      2.25 o 
   4  14   7       96.87      100.71      8.07 o 
   5  14   7       54.41       45.71      5.80 o 
   6  14   7       36.13       48.04      6.07 o 
  -9  15   7      270.48      315.08     31.78 o 
  -8  15   7        0.73       13.54     10.46 o 
  -7  15   7       42.84        7.21      7.32 o 
  -6  15   7       60.07       60.14     14.14 o 
  -5  15   7        1.94       11.66      5.73 o 
  -4  15   7       61.79       47.03     11.69 o 
  -3  15   7        6.77        7.86      2.75 o 
  -2  15   7       25.62       24.61      3.35 o 
  -1  15   7       21.41       21.43      4.10 o 
   0  15   7       12.94       20.51      3.27 o 
   1  15   7        9.92       15.39      2.78 o 
   2  15   7      123.48      129.18      7.54 o 
   3  15   7        4.19        6.60      2.83 o 
   4  15   7      114.51      115.11      8.38 o 
   5  15   7        0.14        4.69      3.52 o 
  -9  16   7       48.96       51.14     17.78 o 
  -8  16   7       11.61       11.29      6.66 o 
  -7  16   7        7.61       46.72     13.33 o 
  -6  16   7       19.83       21.76     10.77 o 
  -5  16   7       33.37       44.42      9.37 o 
  -4  16   7       35.27       35.67      7.55 o 
  -3  16   7      375.08      338.43     11.79 o 
  -2  16   7      246.49      237.77      7.73 o 
  -1  16   7       33.27       33.24      4.46 o 
   0  16   7      101.48      111.59      6.28 o 
   1  16   7      413.27      432.20     11.45 o 
   2  16   7       57.83       60.65      6.08 o 
   3  16   7       34.01       39.69      4.93 o 
   4  16   7       27.09       29.00      4.80 o 
   5  16   7       36.41       23.47      5.94 o 
  -8  17   7        2.35       12.72      9.23 o 
  -7  17   7      253.40      251.75     25.94 o 
  -6  17   7       10.01       19.96     11.62 o 
  -5  17   7       42.83       54.85      7.31 o 
  -4  17   7        9.16       10.89      4.29 o 
  -3  17   7       54.82       64.41      6.54 o 
  -2  17   7       97.82       90.60      5.56 o 
  -1  17   7        0.16        1.95      2.87 o 
   0  17   7       48.95       46.38      6.06 o 
   1  17   7        0.00        3.49      2.86 o 
   2  17   7        3.08        5.70      2.51 o 
   3  17   7      159.97      182.75      8.26 o 
   4  17   7        0.05        3.27      5.03 o 
   5  17   7      108.49      109.00     10.54 o 
  -8  18   7      604.73      643.97     43.69 o 
  -7  18   7      146.92      151.62     25.95 o 
  -6  18   7       69.96       57.71     14.94 o 
  -5  18   7       33.55       23.87      6.11 o 
  -4  18   7        2.11        1.52      3.56 o 
  -3  18   7       44.32       46.39      6.80 o 
  -2  18   7       35.99       35.57      6.56 o 
  -1  18   7      361.93      375.42     14.90 o 
   0  18   7      548.56      523.35     18.04 o 
   1  18   7      165.07      159.70      8.88 o 
   2  18   7        5.79        7.20      2.42 o 
   3  18   7       11.79       16.13      3.91 o 
   4  18   7       27.66       24.12      5.43 o 
   5  18   7        1.29        2.04      3.81 o 
  -7  19   7       11.26       -1.44      7.12 o 
  -6  19   7      114.26      135.89     22.84 o 
  -5  19   7       90.29      118.89      9.78 o 
  -4  19   7       22.77       23.21      6.96 o 
  -3  19   7       17.39       19.08      6.14 o 
  -2  19   7       17.95        3.96     10.61 o 
  -1  19   7        0.81       -1.14      3.99 o 
   0  19   7        5.31        6.76      7.56 o 
   1  19   7        0.25        3.09      3.35 o 
   2  19   7        2.24        9.41      2.77 o 
   3  19   7      151.38      158.93     10.14 o 
   4  19   7       26.64       28.19      5.36 o 
  -8  20   7      310.91      360.15     33.35 o 
  -7  20   7        7.40       43.11     14.47 o 
  -6  20   7       26.13       19.93      8.91 o 
  -5  20   7       43.40       70.96     10.67 o 
  -4  20   7        0.20       11.80      9.27 o 
  -3  20   7      189.62      209.19     27.19 o 
  -2  20   7        0.40       -2.16      6.77 o 
  -1  20   7       81.96       94.32     10.36 o 
   0  20   7      127.87      107.79     10.51 o 
   1  20   7       79.48       76.13      7.47 o 
   2  20   7       35.60       43.18      5.76 o 
   3  20   7        0.42        6.85      3.34 o 
   4  20   7        1.63       -0.43      5.81 o 
  -7  21   7       39.86       55.13     17.10 o 
  -6  21   7        3.71       39.86     13.37 o 
  -5  21   7      125.32      182.82     15.22 o 
  -4  21   7       36.28       49.08     14.59 o 
  -3  21   7      232.38      288.26     31.90 o 
  -2  21   7       41.70       36.19      9.68 o 
  -1  21   7       50.32       58.24      9.53 o 
   0  21   7        5.46        9.67      4.07 o 
   1  21   7       37.13       38.59      7.17 o 
   2  21   7        0.83        3.28      4.30 o 
   3  21   7      323.40      358.86     17.16 o 
   4  21   7        0.48        3.39      3.88 o 
  -7  22   7      227.44      210.28     27.03 o 
  -6  22   7       22.82       45.93     15.26 o 
  -5  22   7       11.57        2.52      5.88 o 
  -4  22   7        0.07        3.79      8.56 o 
  -3  22   7       99.10      114.06     14.08 o 
  -2  22   7        1.39       11.21      3.96 o 
  -1  22   7       25.92       20.95      5.25 o 
   0  22   7       88.05       86.49     11.71 o 
   1  22   7        5.17        3.07      3.69 o 
   2  22   7       49.56       55.52      8.30 o 
   3  22   7       16.26       21.23      5.50 o 
  -7  23   7      178.54      218.42     27.05 o 
  -6  23   7        3.27       34.43     11.77 o 
  -5  23   7        6.69       -0.17      6.97 o 
  -4  23   7       15.35       20.16     11.28 o 
  -3  23   7        2.00       16.53     13.22 o 
  -2  23   7       11.79       24.50      6.06 o 
  -1  23   7      148.85      170.97     21.37 o 
   0  23   7       19.66       25.51      6.14 o 
   1  23   7        0.77       -2.13      6.15 o 
   2  23   7       88.05       83.74     10.40 o 
   3  23   7        9.65       12.81      4.75 o 
  -6  24   7        8.36       33.17     14.35 o 
  -5  24   7       16.66        8.76     11.15 o 
  -4  24   7       53.28       73.37     12.02 o 
  -3  24   7        1.15       17.32     12.16 o 
  -2  24   7       11.41       37.23      6.60 o 
  -1  24   7        1.49        1.65      6.08 o 
   0  24   7        3.99        8.36      4.71 o 
   1  24   7        0.26       -2.15      6.15 o 
   2  24   7        5.21        3.20      3.42 o 
   3  24   7        0.94        5.28      4.01 o 
  -5  25   7       22.40        1.54     10.95 o 
  -4  25   7        8.41       19.72     12.01 o 
  -3  25   7       22.72       37.23     13.10 o 
  -2  25   7       10.58       32.09      9.10 o 
   0  25   7       26.62       21.19      6.79 o 
   1  25   7       18.60       18.38      9.68 o 
   2  25   7        4.37       10.73      6.33 o 
  -5  26   7       42.36       48.05     15.45 o 
  -4  26   7       28.34       40.73     28.25 o 
  -3  26   7       15.02       52.26      8.26 o 
  -2  26   7        3.40       19.28      6.98 o 
  -1  26   7       47.67       47.88     15.36 o 
   0  26   7       55.91       63.06     14.79 o 
   1  26   7      198.09      184.88     15.53 o 
  -4  27   7        1.23       29.45      9.50 o 
  -3  27   7       12.33       20.33      7.07 o 
  -2  27   7        0.13       16.48      5.93 o 
  -1  27   7       86.30       81.32     20.35 o 
   0  27   7       33.05       38.57     15.34 o 
  -2  28   7       10.16       19.10      7.02 o 
  -1  28   7       49.20       18.93     12.81 o 
 -10   0   8        2.47        0.83      8.71 o 
  -9   0   8      146.46      183.07     21.16 o 
  -8   0   8      300.18      247.75     24.20 o 
  -7   0   8      923.61      908.21     44.09 o 
  -6   0   8      179.10      165.24     19.56 o 
  -5   0   8      593.96      588.07     33.24 o 
  -4   0   8       99.32       95.35     10.17 o 
  -3   0   8      191.52      203.90      9.67 o 
  -2   0   8       69.08       83.29      7.92 o 
  -1   0   8      124.76      111.00      7.00 o 
   0   0   8      249.35      207.83     10.75 o 
   1   0   8       58.83       46.46      5.84 o 
   2   0   8      389.77      327.57     12.56 o 
   3   0   8       70.43       63.55     10.15 o 
   4   0   8      106.11      117.18     14.32 o 
   5   0   8      104.43      113.02     14.18 o 
   6   0   8     1142.57     1184.51     40.66 o 
 -10   1   8      165.68      141.79     24.49 o 
  -9   1   8       21.32       34.13      9.22 o 
  -8   1   8      680.88      605.94     26.55 o 
  -7   1   8      116.92      125.72     14.91 o 
  -6   1   8      325.98      314.31     18.12 o 
  -5   1   8       67.46       74.84     10.89 o 
  -4   1   8      597.22      575.08     14.09 o 
  -3   1   8       11.77        8.06      2.15 o 
  -2   1   8      355.96      339.37      8.99 o 
  -1   1   8       32.76       38.08      3.58 o 
   0   1   8      304.52      288.00      7.73 o 
   1   1   8        0.26        3.39      1.69 o 
   2   1   8      207.24      183.04      7.23 o 
   3   1   8        0.13        3.53      3.86 o 
   4   1   8       55.00       57.44      7.35 o 
   5   1   8       13.02       40.56      9.74 o 
   6   1   8        0.28       13.30      5.66 o 
 -10   2   8        2.90        1.54     10.35 o 
  -9   2   8        0.75       -0.01      8.88 o 
  -8   2   8       41.69       40.65      9.74 o 
  -7   2   8      265.01      237.38     16.67 o 
  -6   2   8       56.24       67.87     13.88 o 
  -5   2   8      128.70      137.84     14.33 o 
  -4   2   8       62.82       67.96      6.08 o 
  -3   2   8      159.45      158.76      5.50 o 
  -2   2   8       90.22       89.10      4.88 o 
  -1   2   8      136.37      141.67      5.11 o 
   0   2   8      209.51      202.49      6.57 o 
   1   2   8       48.81       48.89      4.63 o 
   2   2   8       47.32       39.98      4.06 o 
   3   2   8       27.70       22.01      4.56 o 
   4   2   8       13.33        8.36      4.52 o 
   5   2   8       32.50       40.63      8.20 o 
   6   2   8       24.47       49.86      7.15 o 
 -10   3   8      143.69      149.05     26.90 o 
  -9   3   8       55.97       91.02     19.82 o 
  -8   3   8      202.65      203.29     15.64 o 
  -7   3   8      128.96      139.72     14.08 o 
  -6   3   8        0.05        2.32      4.59 o 
  -5   3   8        1.97        8.33      5.50 o 
  -4   3   8      529.20      512.82     13.83 o 
  -3   3   8      106.95      123.07      5.01 o 
  -2   3   8       80.87       88.03      4.63 o 
  -1   3   8       19.22       18.53      2.79 o 
   0   3   8       11.18        8.88      2.04 o 
   1   3   8       20.93       20.98      3.13 o 
   2   3   8        2.70        6.53      2.69 o 
   3   3   8        0.31        3.86      2.97 o 
   4   3   8       85.42       83.10      8.27 o 
   5   3   8      195.87      181.21     10.57 o 
   6   3   8       25.96       32.95      6.12 o 
 -10   4   8        0.77       -7.48      7.85 o 
  -9   4   8      113.00      129.54     23.16 o 
  -8   4   8       10.31       15.70      9.29 o 
  -7   4   8       40.97       47.77      9.71 o 
  -6   4   8      176.54      163.12     13.65 o 
  -5   4   8       84.80       82.59     11.53 o 
  -4   4   8      223.28      226.99      9.09 o 
  -3   4   8       29.92       27.54      3.42 o 
  -2   4   8      136.20      124.36      4.97 o 
  -1   4   8      198.12      184.15      6.53 o 
   0   4   8      241.60      244.44      6.67 o 
   1   4   8       21.04       12.52      2.18 o 
   2   4   8        8.51        4.35      2.46 o 
   3   4   8       39.34       31.84      5.00 o 
   4   4   8       63.07       62.41      8.76 o 
   5   4   8       84.27       87.94     10.14 o 
   6   4   8       23.43       25.55      5.26 o 
 -10   5   8        5.86        4.69     10.43 o 
  -9   5   8        7.24       17.52     11.71 o 
  -8   5   8        0.10        0.49      7.56 o 
  -7   5   8        1.54        4.17      4.54 o 
  -6   5   8        0.00       -1.35      4.90 o 
  -5   5   8        0.98        3.77      4.92 o 
  -4   5   8       51.14       52.88      5.58 o 
  -3   5   8       23.37       28.02      3.54 o 
  -2   5   8       47.67       50.71      3.83 o 
  -1   5   8        2.12        3.00      1.84 o 
   0   5   8       93.97       84.04      5.22 o 
   1   5   8      435.03      401.41      8.95 o 
   2   5   8        6.99        3.86      2.06 o 
   3   5   8       15.98       14.57      3.99 o 
   4   5   8        0.83        5.94      3.10 o 
   5   5   8      156.71      153.01     10.53 o 
   6   5   8       81.68       86.85     10.27 o 
 -10   6   8        2.87        6.47      8.90 o 
  -9   6   8       47.51       69.83     19.25 o 
  -8   6   8       81.15      110.83     22.40 o 
  -7   6   8       42.74       74.17     16.87 o 
  -6   6   8       37.96       51.96      9.51 o 
  -5   6   8       17.74       29.40      7.21 o 
  -4   6   8       75.18       72.31      6.54 o 
  -3   6   8        3.71        3.04      2.06 o 
  -2   6   8        7.46        4.85      1.82 o 
  -1   6   8       27.89       25.43      3.06 o 
   0   6   8       72.43       74.91      4.68 o 
   1   6   8       54.02       50.17      4.12 o 
   2   6   8        1.55        4.37      2.06 o 
   3   6   8        0.42        2.69      2.82 o 
   4   6   8       58.75       56.04      7.34 o 
   5   6   8       89.58      105.46      9.75 o 
   6   6   8       90.71      105.49      9.90 o 
  -9   7   8       10.64       24.67     13.83 o 
  -8   7   8        7.20        1.75      9.74 o 
  -7   7   8       16.55       14.84     10.14 o 
  -6   7   8       71.50       70.83     17.70 o 
  -5   7   8       19.06       15.91      6.21 o 
  -4   7   8        3.65        7.82      2.70 o 
  -3   7   8        5.72        4.30      1.94 o 
  -2   7   8       86.30       90.73      4.75 o 
  -1   7   8      735.85      707.14     12.42 o 
   0   7   8        3.69        2.78      1.72 o 
   1   7   8      381.86      345.98      8.41 o 
   2   7   8       59.80       63.09      5.76 o 
   3   7   8       41.31       47.00      5.07 o 
   4   7   8       76.43       87.53      8.72 o 
   5   7   8       32.43       42.43      6.55 o 
   6   7   8        2.32       16.19      4.81 o 
  -9   8   8       14.24       15.21     13.02 o 
  -8   8   8       81.93       96.94     20.68 o 
  -7   8   8       67.80       82.10     18.24 o 
  -6   8   8        2.29       -4.88      6.90 o 
  -5   8   8      107.97      123.11     12.05 o 
  -4   8   8        0.69        0.71      2.12 o 
  -3   8   8       14.10       16.36      2.74 o 
  -2   8   8        5.73        9.51      2.02 o 
  -1   8   8      188.93      176.59      6.08 o 
   0   8   8      141.05      132.72      5.24 o 
   1   8   8      273.75      247.38      7.62 o 
   2   8   8       40.78       35.80      4.98 o 
   3   8   8       11.52        9.22      3.12 o 
   4   8   8       10.37       11.74      4.08 o 
   5   8   8      255.78      240.50     12.36 o 
  -9   9   8       35.20       54.00     17.90 o 
  -8   9   8        8.51       20.58     11.15 o 
  -7   9   8       35.59       49.15     14.40 o 
  -6   9   8        0.39       -6.28      6.28 o 
  -5   9   8        0.23        7.37      7.77 o 
  -4   9   8       11.53       18.99      3.24 o 
  -3   9   8      249.69      237.68      7.10 o 
  -2   9   8      157.75      144.13      5.39 o 
  -1   9   8       79.20       88.39      5.23 o 
   0   9   8        9.31        7.26      1.99 o 
   1   9   8       75.43       76.24      5.22 o 
   2   9   8       59.57       49.10      5.25 o 
   3   9   8       12.93       13.23      4.42 o 
   4   9   8       11.75       20.04      5.81 o 
   5   9   8        9.04       22.01      6.09 o 
  -9  10   8        2.53       -4.23      7.62 o 
  -8  10   8       18.61        8.74     10.23 o 
  -7  10   8       23.76       42.96     13.53 o 
  -6  10   8        0.10       -6.31      6.31 o 
  -5  10   8       40.45       37.52     12.71 o 
  -4  10   8       99.79      101.52      9.08 o 
  -3  10   8        2.53        5.74      2.23 o 
  -2  10   8        5.91       10.24      2.43 o 
  -1  10   8       22.03       21.27      2.93 o 
   0  10   8        2.10        2.81      2.13 o 
   1  10   8        0.41        3.51      1.86 o 
   2  10   8        2.01        3.18      2.44 o 
   3  10   8       65.87       69.03      6.72 o 
   4  10   8       37.49       38.58      6.08 o 
   5  10   8        1.07        2.96      3.57 o 
  -9  11   8       35.52       32.71     15.59 o 
  -8  11   8       36.38       32.80     13.86 o 
  -7  11   8        2.85        5.96      8.45 o 
  -6  11   8      113.14       87.34     19.40 o 
  -5  11   8        0.02        0.51      6.83 o 
  -4  11   8      119.90      106.04     14.04 o 
  -3  11   8      973.54      934.70     13.95 o 
  -2  11   8      132.13      131.48      5.30 o 
  -1  11   8      674.48      644.92     11.55 o 
   0  11   8        4.74        3.90      2.38 o 
   1  11   8       36.16       29.29      4.09 o 
   2  11   8       31.81       34.68      4.41 o 
   3  11   8      212.57      210.51      9.02 o 
   4  11   8      191.19      191.05      9.89 o 
   5  11   8       70.27       65.17      8.40 o 
  -9  12   8        0.06       -2.08      8.00 o 
  -8  12   8       17.31       43.79     15.10 o 
  -7  12   8        0.42        5.77      7.93 o 
  -6  12   8        3.79        1.69      9.36 o 
  -5  12   8        9.21       12.36      4.75 o 
  -4  12   8       33.12       35.70      7.19 o 
  -3  12   8        4.46        6.65      3.76 o 
  -2  12   8      163.25      181.87      5.62 o 
  -1  12   8       13.13       12.73      2.50 o 
   0  12   8        2.62        4.59      2.14 o 
   1  12   8        0.73        1.53      2.27 o 
   2  12   8       38.33       35.21      4.73 o 
   3  12   8        1.14        1.96      2.37 o 
   4  12   8        1.38        4.61      2.97 o 
   5  12   8       51.45       52.72      7.35 o 
  -9  13   8       15.53        9.08     10.88 o 
  -8  13   8       19.68       23.85     12.10 o 
  -7  13   8       15.62       28.19     12.24 o 
  -6  13   8      109.98      111.99     20.78 o 
  -5  13   8       36.77       42.70     13.00 o 
  -4  13   8        7.71        7.89      2.80 o 
  -3  13   8       22.64       29.96      4.59 o 
  -2  13   8       34.55       32.06      4.40 o 
  -1  13   8      116.94      123.53      6.18 o 
   0  13   8      519.01      488.17     11.35 o 
   1  13   8       16.82       14.47      3.45 o 
   2  13   8       22.15       14.55      5.23 o 
   3  13   8       40.61       47.22      5.51 o 
   4  13   8       12.60       17.54      4.47 o 
   5  13   8       58.96       74.95      7.80 o 
  -8  14   8       66.14      104.73     21.88 o 
  -7  14   8      105.67      153.44     25.57 o 
  -6  14   8        0.50       -1.28      4.01 o 
  -5  14   8        4.64        2.39      4.55 o 
  -4  14   8      176.64      145.64     12.96 o 
  -3  14   8        0.73       -0.03      3.19 o 
  -2  14   8       53.31       47.51      5.86 o 
  -1  14   8      423.68      416.26     10.13 o 
   0  14   8      140.64      132.59      7.00 o 
   1  14   8      162.42      150.12      7.22 o 
   2  14   8       31.33       34.09      4.36 o 
   3  14   8       80.50       86.69      7.52 o 
   4  14   8       85.94       98.97      8.66 o 
   5  14   8        0.01       12.49      7.53 o 
  -8  15   8       32.99       13.48     11.42 o 
  -7  15   8        2.64       10.59      4.62 o 
  -6  15   8        1.07       -6.32      6.32 o 
  -5  15   8        1.60       12.88      8.45 o 
  -4  15   8       31.77       27.83      6.67 o 
  -3  15   8       12.01        4.33      4.83 o 
  -2  15   8        4.22        2.89      3.50 o 
  -1  15   8       10.17       10.20      3.37 o 
   0  15   8       14.71       27.69      3.68 o 
   1  15   8      151.96      156.25      7.40 o 
   2  15   8        3.42        5.67      3.25 o 
   3  15   8       38.84       40.66      5.16 o 
   4  15   8       69.30       93.23      8.45 o 
  -8  16   8      119.26      181.77     22.74 o 
  -7  16   8       37.15       65.60     15.50 o 
  -6  16   8        0.05       -6.39      6.39 o 
  -5  16   8       34.16       56.20     15.28 o 
  -4  16   8       42.03       32.02      8.87 o 
  -3  16   8        3.17        2.31      5.87 o 
  -2  16   8       43.10       47.61      8.96 o 
  -1  16   8       58.20       45.11      7.35 o 
   0  16   8      110.27      109.74      8.45 o 
   1  16   8      211.33      223.36     11.31 o 
   2  16   8      142.21      158.78      8.25 o 
   3  16   8       62.87       74.06      6.76 o 
   4  16   8       11.11       11.71      3.88 o 
  -7  17   8       26.46       38.47     13.34 o 
  -6  17   8        0.00        9.73     11.74 o 
  -5  17   8       12.05       33.77     11.90 o 
  -4  17   8       31.84       22.35     12.38 o 
  -3  17   8       84.14       85.69     11.67 o 
  -2  17   8      408.62      373.23     15.80 o 
  -1  17   8       68.34       74.78      8.69 o 
   0  17   8       11.66       12.90      3.70 o 
   1  17   8      180.25      178.89     10.05 o 
   2  17   8      272.68      273.25     10.15 o 
   3  17   8        4.94        5.24      4.03 o 
   4  17   8       90.03      118.64     11.47 o 
  -8  18   8      120.46      128.76     22.72 o 
  -7  18   8      217.57      177.80     22.19 o 
  -6  18   8        8.06       26.37     13.38 o 
  -5  18   8        0.17       19.57      8.49 o 
  -4  18   8        0.32        0.75      3.17 o 
  -3  18   8      254.25      267.67     17.20 o 
  -2  18   8        3.27        4.50      3.38 o 
  -1  18   8       19.62       23.68      5.98 o 
   0  18   8        0.60       -1.46      2.47 o 
   1  18   8       28.22       46.36      6.55 o 
   2  18   8       39.95       42.72      6.69 o 
   3  18   8       23.43       17.35      4.59 o 
   4  18   8        5.87       18.52      6.68 o 
  -7  19   8      172.36      226.20     25.55 o 
  -6  19   8       95.75       73.60     19.99 o 
  -5  19   8      156.83      162.64     14.68 o 
  -4  19   8       22.51       33.88      6.86 o 
  -3  19   8      371.81      345.18     19.80 o 
  -2  19   8      168.85      154.92     13.14 o 
  -1  19   8      146.00      151.67     10.74 o 
   0  19   8        9.78        9.94      3.44 o 
   1  19   8        0.11        9.06      3.02 o 
   2  19   8        2.02       22.63      5.38 o 
   3  19   8       63.91       54.83      7.61 o 
  -7  20   8     1389.38     1399.67     66.62 o 
  -6  20   8        0.45       -3.70      9.83 o 
  -5  20   8       19.10       19.82      7.07 o 
  -4  20   8        3.15       18.67     18.54 o 
  -3  20   8      114.07       92.40     12.82 o 
  -2  20   8        7.29       20.45      6.59 o 
  -1  20   8       35.10       34.43      9.42 o 
   0  20   8      289.14      291.06     12.78 o 
   1  20   8     1055.98     1095.85     24.64 o 
   2  20   8        0.72       11.56      3.15 o 
   3  20   8        0.01        2.74      3.41 o 
  -6  21   8       18.89        0.59     12.42 o 
  -5  21   8        6.35       23.81      6.11 o 
  -4  21   8       59.19       54.50     10.63 o 
  -3  21   8        7.60       -3.35     14.84 o 
  -2  21   8       20.69       25.98     12.59 o 
  -1  21   8        5.25        8.76      5.09 o 
   0  21   8      184.84      191.70     15.71 o 
   1  21   8       19.34       20.14      4.83 o 
   2  21   8       43.48       49.98      7.65 o 
  -6  22   8      298.11      340.96     32.39 o 
  -5  22   8        0.46       18.71     12.38 o 
  -4  22   8        0.79       -0.43     11.59 o 
  -3  22   8       68.78       69.59     12.71 o 
  -2  22   8        6.92        4.53     12.84 o 
  -1  22   8       20.06       26.37      7.13 o 
   0  22   8       24.34       45.86      6.86 o 
   1  22   8        0.12        7.28      4.23 o 
   2  22   8        7.91       14.82      4.29 o 
  -5  23   8       24.25       50.36      9.14 o 
  -4  23   8        0.85       -0.98      7.76 o 
  -3  23   8       38.67       55.15     12.05 o 
  -2  23   8       12.56       31.12      7.86 o 
  -1  23   8        1.02        5.25      4.10 o 
   0  23   8      136.77      170.29     19.86 o 
   1  23   8      250.80      255.86     14.99 o 
  -5  24   8       10.26       20.94     10.32 o 
  -4  24   8        9.67       -1.39      5.53 o 
  -3  24   8        5.51       20.92     11.58 o 
  -2  24   8       16.24       35.07     16.08 o 
  -1  24   8        3.83        7.13     12.95 o 
   0  24   8        2.94        9.49      5.67 o 
   1  24   8        1.77       -4.64      4.64 o 
  -4  25   8      108.88      140.70     14.20 o 
  -3  25   8      244.40      292.25     52.87 o 
  -2  25   8      135.83      175.60     28.43 o 
  -1  25   8        0.30        1.93      3.42 o 
   0  25   8       69.56       68.18     12.52 o 
  -2  26   8        1.17        0.08      4.72 o 
  -9   1   9      133.93      141.29     17.52 o 
  -8   1   9       91.81      104.75     14.91 o 
  -7   1   9        2.97        2.73      5.63 o 
  -6   1   9        1.10        0.83      5.28 o 
  -5   1   9       28.69       34.27      8.70 o 
  -4   1   9      311.36      289.61     17.46 o 
  -3   1   9     1351.39     1304.44     23.94 o 
  -2   1   9      252.55      256.80      8.00 o 
  -1   1   9       66.87       65.83      4.88 o 
   0   1   9       42.80       40.59      3.95 o 
   1   1   9       45.10       49.02      5.37 o 
   2   1   9        0.51       -2.13      5.78 o 
   3   1   9       24.20       32.51      5.37 o 
   4   1   9        4.88       10.34      3.81 o 
   5   1   9      298.51      308.70     14.60 o 
  -9   2   9      518.49      501.28     38.38 o 
  -8   2   9       39.03       28.23     13.72 o 
  -7   2   9       52.34       46.33     10.30 o 
  -6   2   9        5.78       12.51      6.12 o 
  -5   2   9       37.59       43.30      8.44 o 
  -4   2   9      531.28      482.93     16.70 o 
  -3   2   9      106.37      100.73      6.85 o 
  -2   2   9       28.71       22.31      3.41 o 
  -1   2   9       47.48       45.18      4.12 o 
   0   2   9        1.98        7.26      2.23 o 
   1   2   9      130.75      118.01      7.49 o 
   2   2   9       24.19       21.92      4.45 o 
   3   2   9       14.01       14.54      3.73 o 
   4   2   9        7.04       11.80      5.04 o 
   5   2   9      230.03      229.89     12.27 o 
  -9   3   9       16.50        2.03     10.75 o 
  -8   3   9        1.73       -0.95      5.56 o 
  -7   3   9        0.89        5.27      6.21 o 
  -6   3   9       18.00       21.36      7.63 o 
  -5   3   9      225.42      225.13     15.75 o 
  -4   3   9       14.61       29.86      7.52 o 
  -3   3   9        0.79       -0.51      2.47 o 
  -2   3   9       37.68       32.03      3.39 o 
  -1   3   9       84.02       84.02      4.86 o 
   0   3   9       41.50       44.07      4.19 o 
   1   3   9      217.64      190.08      8.08 o 
   2   3   9       53.48       49.67      6.75 o 
   3   3   9       34.21       39.71      6.38 o 
   4   3   9        4.67       12.39      3.54 o 
   5   3   9       15.79       20.34      5.44 o 
  -9   4   9        1.38       -9.42      9.42 o 
  -8   4   9       84.68      101.93     22.53 o 
  -7   4   9       16.62       27.32      8.10 o 
  -6   4   9        0.93        5.21      5.61 o 
  -5   4   9       47.41       42.80      9.21 o 
  -4   4   9       20.58       25.65      5.49 o 
  -3   4   9      137.56      132.50      6.79 o 
  -2   4   9      224.91      215.90      6.79 o 
  -1   4   9       29.73       29.88      3.16 o 
   0   4   9        5.29        4.44      2.12 o 
   1   4   9      182.54      165.42      7.86 o 
   2   4   9      175.94      159.54      8.81 o 
   3   4   9        1.93        8.30      3.80 o 
   4   4   9        4.32        1.69      3.66 o 
   5   4   9       24.56       23.18      4.57 o 
  -9   5   9        9.96       -7.64     10.68 o 
  -8   5   9        1.07       -8.89      8.89 o 
  -7   5   9       72.50       87.43     19.13 o 
  -6   5   9       21.45       26.06      7.46 o 
  -5   5   9       55.42       72.48     11.18 o 
  -4   5   9      161.82      154.11     10.44 o 
  -3   5   9       96.78       99.40      5.97 o 
  -2   5   9       27.73       25.83      3.19 o 
  -1   5   9        0.17        0.33      1.57 o 
   0   5   9       38.68       39.53      4.47 o 
   1   5   9       48.47       45.25      4.54 o 
   2   5   9        6.13        7.03      3.27 o 
   3   5   9        0.21        4.95      6.96 o 
   4   5   9        0.35        4.92      5.39 o 
   5   5   9        0.02       17.67      8.47 o 
  -9   6   9        6.38        0.63      8.88 o 
  -8   6   9      130.65      122.81     23.92 o 
  -7   6   9       86.15       91.19     20.45 o 
  -6   6   9       50.48       65.21     18.82 o 
  -5   6   9       36.47       56.71     16.32 o 
  -4   6   9        0.01       -2.33      3.47 o 
  -3   6   9      402.29      397.37      9.63 o 
  -2   6   9      253.27      268.06      7.52 o 
  -1   6   9       42.17       46.14      3.84 o 
   0   6   9        1.44        5.09      1.76 o 
   1   6   9       11.39       11.83      3.01 o 
   2   6   9       21.00       22.12      4.52 o 
   3   6   9       44.94       40.72      6.04 o 
   4   6   9       12.96       16.96      5.86 o 
  -9   7   9       25.79       38.49     14.64 o 
  -8   7   9        6.04       11.37     12.14 o 
  -7   7   9      243.21      218.31     24.71 o 
  -6   7   9       40.83       44.19     15.09 o 
  -5   7   9        1.39       -0.28      4.76 o 
  -4   7   9       17.24        5.51      4.54 o 
  -3   7   9        4.88        7.64      2.47 o 
  -2   7   9      196.84      193.47      6.59 o 
  -1   7   9      196.14      188.56      6.60 o 
   0   7   9      100.27       97.34      6.48 o 
   1   7   9       31.92       34.30      4.46 o 
   2   7   9      131.57      123.56      7.89 o 
   3   7   9       49.95       69.49      7.38 o 
   4   7   9       47.84       65.79      7.86 o 
  -9   8   9        3.83       14.31      9.50 o 
  -8   8   9        6.31       -7.45      8.53 o 
  -7   8   9      118.38      129.30     23.92 o 
  -6   8   9       19.46       28.96     13.34 o 
  -5   8   9        0.51        7.88      8.90 o 
  -4   8   9      152.32      148.86      9.80 o 
  -3   8   9      325.78      314.49      8.67 o 
  -2   8   9      432.90      430.00      9.55 o 
  -1   8   9       44.03       42.51      4.07 o 
   0   8   9      364.35      346.91      9.85 o 
   1   8   9        8.15        8.83      3.08 o 
   2   8   9       61.78       59.12      5.95 o 
   3   8   9       15.86       17.49      4.50 o 
   4   8   9       16.79       20.18      4.62 o 
  -9   9   9        9.33       21.76     11.14 o 
  -8   9   9       75.50       76.48     20.45 o 
  -7   9   9       17.98       17.57     10.94 o 
  -6   9   9      202.82      205.53     24.27 o 
  -5   9   9      122.08      123.66     22.32 o 
  -4   9   9        0.08        7.41      3.83 o 
  -3   9   9      281.26      283.94      8.30 o 
  -2   9   9       95.73       99.63      6.34 o 
  -1   9   9     1276.20     1249.87     18.46 o 
   0   9   9      108.56      113.76      6.58 o 
   1   9   9        4.00        2.89      2.61 o 
   2   9   9       31.40       32.13      4.63 o 
   3   9   9       34.18       39.77      5.35 o 
   4   9   9       81.35      107.76     11.24 o 
  -8  10   9       28.48       36.91     16.37 o 
  -7  10   9        0.10        1.48      9.53 o 
  -6  10   9      245.36      223.28     26.01 o 
  -5  10   9        9.36        7.56      8.38 o 
  -4  10   9       25.49       26.20      7.29 o 
  -3  10   9      365.39      360.37     10.84 o 
  -2  10   9      313.67      297.17      8.70 o 
  -1  10   9       62.84       76.21      5.62 o 
   0  10   9      116.15      109.87      7.16 o 
   1  10   9      332.17      322.97     10.64 o 
   2  10   9      170.65      169.96      8.59 o 
   3  10   9      142.58      146.88      8.83 o 
   4  10   9       79.99       97.27      9.72 o 
  -8  11   9        0.23       -8.08      8.08 o 
  -7  11   9       42.56       34.50     13.44 o 
  -6  11   9       25.96       19.61     11.89 o 
  -5  11   9      121.85      137.42     23.70 o 
  -4  11   9       40.49       46.39     12.38 o 
  -3  11   9      117.57      110.86      7.76 o 
  -2  11   9       34.94       26.85      4.32 o 
  -1  11   9      676.99      651.44     14.21 o 
   0  11   9       17.01       14.19      3.32 o 
   1  11   9       50.31       44.31      5.16 o 
   2  11   9       35.28       39.84      5.80 o 
   3  11   9       38.85       44.60      5.43 o 
   4  11   9      103.11      129.38     11.43 o 
  -8  12   9        3.15       -6.74      8.71 o 
  -7  12   9       23.66        0.29      7.97 o 
  -6  12   9       61.42       69.88     18.22 o 
  -5  12   9        3.00        8.15      7.77 o 
  -4  12   9       71.47       62.83      7.90 o 
  -3  12   9        0.04       12.53      5.09 o 
  -2  12   9      605.49      597.91     17.35 o 
  -1  12   9        0.20       -1.62      4.07 o 
   0  12   9      173.14      172.47      7.70 o 
   1  12   9        0.02        3.12      2.44 o 
   2  12   9       45.32       55.75      6.30 o 
   3  12   9       85.89      109.28      8.28 o 
   4  12   9       45.55       60.54      6.87 o 
  -8  13   9       17.38       20.90     14.24 o 
  -7  13   9        4.65       -0.84      8.58 o 
  -6  13   9       39.69       37.43     14.69 o 
  -4  13   9       17.97       19.09      5.40 o 
  -3  13   9       18.78       15.70      5.02 o 
  -2  13   9       61.80       64.32      7.24 o 
  -1  13   9       15.05        5.24      4.35 o 
   0  13   9       11.56       17.29      3.98 o 
   1  13   9       68.74       81.00      6.61 o 
   2  13   9      115.31      123.39      8.41 o 
   3  13   9        9.06       19.86      4.77 o 
  -8  14   9      196.67      211.34     27.57 o 
  -7  14   9        3.18        3.48      9.74 o 
  -6  14   9        0.62        0.66      3.85 o 
  -5  14   9       23.93       41.90     11.29 o 
  -4  14   9      104.88      130.54     12.32 o 
  -3  14   9      349.59      375.37     15.97 o 
  -2  14   9        0.02       13.82      4.42 o 
  -1  14   9        0.04       -1.55      2.82 o 
   0  14   9       48.98       57.46      5.41 o 
   1  14   9        6.01       11.24      4.36 o 
   2  14   9       69.77       81.22      6.95 o 
   3  14   9        1.84        4.62      7.10 o 
  -7  15   9        0.80       55.89     13.77 o 
  -6  15   9       11.87        7.70      7.12 o 
  -5  15   9      207.00      219.65     23.89 o 
  -4  15   9      313.34      260.86     39.51 o 
  -3  15   9      236.60      255.71     14.40 o 
  -2  15   9       21.88       28.38     13.68 o 
  -1  15   9       44.19       45.40      8.98 o 
   0  15   9       14.83       18.92      4.17 o 
   1  15   9        3.80        5.72      2.65 o 
   2  15   9       63.60       76.18      6.85 o 
   3  15   9      149.03      163.62     10.13 o 
  -7  16   9      154.24       17.58      6.52 o 
  -6  16   9       31.16       38.16     14.05 o 
  -5  16   9       15.75       21.12     10.21 o 
  -4  16   9      132.24      139.45     19.98 o 
  -3  16   9        7.78       22.60      9.66 o 
  -2  16   9       20.66       32.55      6.21 o 
  -1  16   9        0.03        0.28      4.13 o 
   0  16   9       50.88       58.19      6.33 o 
   1  16   9      223.13      207.93     10.13 o 
   2  16   9      134.05      150.62      8.84 o 
   3  16   9       75.40       64.94      7.69 o 
  -7  17   9       14.89       33.85      9.65 o 
  -6  17   9        1.11       -4.43      4.43 o 
  -5  17   9      103.80       81.90     19.15 o 
  -4  17   9       36.20       56.52     10.22 o 
  -3  17   9       31.94        9.16     28.63 o 
  -2  17   9        5.71       18.73      6.69 o 
  -1  17   9        0.36        2.34      4.33 o 
   0  17   9        7.98        7.64      3.44 o 
   1  17   9      176.28      179.63      9.53 o 
   2  17   9        3.19       10.58      6.63 o 
  -6  18   9        0.00        3.24      6.81 o 
  -5  18   9       17.41       35.77     13.52 o 
  -4  18   9        9.25       36.12     13.83 o 
  -3  18   9       62.20       76.05     11.60 o 
  -2  18   9        1.53        2.30      7.33 o 
  -1  18   9       50.18       57.20      9.11 o 
   0  18   9      108.38       93.52      9.48 o 
   1  18   9       12.35        7.17      3.64 o 
   2  18   9      116.49      101.73      8.60 o 
  -6  19   9       10.19       14.54     10.97 o 
  -5  19   9       35.85       61.83     16.79 o 
  -4  19   9       45.85       50.69      9.77 o 
  -3  19   9        3.54       20.31      6.01 o 
  -2  19   9       17.94       37.00     14.56 o 
  -1  19   9       56.25       59.94      8.76 o 
   0  19   9       26.72       31.87      5.98 o 
   1  19   9       35.49       40.03      5.82 o 
   2  19   9       33.82       38.17      6.10 o 
  -6  20   9        1.15       11.39      9.70 o 
  -5  20   9        0.64       21.40     13.05 o 
  -4  20   9      154.92      187.32     19.54 o 
  -3  20   9        0.20        5.36      8.34 o 
  -2  20   9        0.58       24.17      6.27 o 
  -1  20   9        9.71       15.95      7.34 o 
   0  20   9       59.40       61.31      6.98 o 
   1  20   9       21.78       23.79      4.35 o 
  -5  21   9        7.55        3.39      9.29 o 
  -4  21   9       47.24       58.02     19.00 o 
  -3  21   9        3.35       17.89      9.36 o 
  -2  21   9       44.76       63.13     15.34 o 
  -1  21   9        1.40       22.54     25.00 o 
   0  21   9       75.03       96.90      8.42 o 
  -4  22   9       20.62       42.25     14.72 o 
  -3  22   9       43.23       72.55     18.41 o 
  -2  22   9        9.05       23.88     12.31 o 
  -1  22   9       14.42       18.13      9.68 o 
   0  22   9       12.74       14.29      4.34 o 
  -3  23   9       10.10       10.97     19.20 o 
  -2  23   9       64.35       58.30     39.75 o 
  -8   0  10      601.31      594.57     39.92 o 
  -7   0  10       28.50       52.37     15.38 o 
  -6   0  10       25.64       30.20     12.27 o 
  -5   0  10      375.65      402.81     31.08 o 
  -4   0  10        2.39        7.20      8.51 o 
  -3   0  10       41.25       34.03      8.27 o 
  -2   0  10      837.72      841.17     40.01 o 
  -1   0  10        0.84        6.14      3.85 o 
   0   0  10      261.32      262.93     14.33 o 
   1   0  10       36.09       47.13      7.44 o 
   2   0  10       61.91       53.85     12.38 o 
   3   0  10      231.25      256.37     26.95 o 
  -8   1  10       35.36       47.24     19.15 o 
  -7   1  10        0.40        4.98      6.59 o 
  -6   1  10       41.02       53.62     15.71 o 
  -5   1  10      122.97      136.58     16.00 o 
  -4   1  10      201.87      209.81     16.15 o 
  -3   1  10      261.20      263.98     11.62 o 
  -2   1  10       42.72       50.42      4.78 o 
  -1   1  10       72.30       82.29      6.69 o 
   0   1  10      149.26      155.95      8.18 o 
   1   1  10        0.06        4.08      2.81 o 
   2   1  10       25.08       23.46      4.26 o 
   3   1  10      178.22      190.44     11.19 o 
  -8   2  10        0.29        6.27      6.67 o 
  -7   2  10        2.49        5.10      6.31 o 
  -6   2  10        9.82       15.45     10.61 o 
  -5   2  10        2.21        8.86      6.19 o 
  -4   2  10      301.36      295.75     26.63 o 
  -3   2  10       88.70       89.59      7.52 o 
  -2   2  10       14.60       11.68      3.36 o 
  -1   2  10       57.13       63.34      5.93 o 
   0   2  10        3.04        5.72      2.66 o 
   1   2  10       26.59       26.42      6.11 o 
   2   2  10        4.74        3.53      3.71 o 
   3   2  10       42.49       59.71      7.66 o 
  -8   3  10       64.01       83.17     19.75 o 
  -7   3  10        0.96        3.02      6.58 o 
  -6   3  10      139.45      158.28     17.49 o 
  -5   3  10        9.95       19.73      6.87 o 
  -4   3  10       44.62       60.70     11.32 o 
  -3   3  10      137.64      139.49      8.09 o 
  -2   3  10        6.75        8.20      3.30 o 
  -1   3  10       28.77       31.09      4.50 o 
   0   3  10       70.01       72.01      6.42 o 
   1   3  10       21.34       15.31      4.60 o 
   2   3  10        1.19        1.42      2.82 o 
   3   3  10       54.87       60.54     11.43 o 
  -8   4  10        1.63        5.81      8.82 o 
  -7   4  10        3.23       -3.99      7.87 o 
  -6   4  10       19.10       22.44      7.91 o 
  -5   4  10       16.78       24.66      7.82 o 
  -4   4  10       24.47       16.38      7.21 o 
  -3   4  10      216.06      224.35      9.48 o 
  -2   4  10      289.59      286.52     10.96 o 
  -1   4  10       42.25       51.44      5.44 o 
   0   4  10        2.83        4.40      3.43 o 
   1   4  10        2.50        6.52      3.67 o 
   2   4  10       34.97       32.73      5.68 o 
   3   4  10       11.01       14.69      6.51 o 
  -8   5  10        1.52        4.95      7.56 o 
  -7   5  10       58.68       66.70     17.76 o 
  -6   5  10        7.96       19.18      7.23 o 
  -5   5  10        8.44        8.35      6.32 o 
  -4   5  10       15.65       12.21      7.03 o 
  -3   5  10      140.82      138.29      8.76 o 
  -2   5  10       79.78      107.08      9.06 o 
  -1   5  10        0.53       10.52      3.00 o 
   0   5  10       13.37       11.45      3.92 o 
   1   5  10        2.33        3.53      3.29 o 
   2   5  10       14.23        9.95      3.72 o 
   3   5  10        0.04        5.61      3.45 o 
  -8   6  10       83.27      113.56     23.90 o 
  -7   6  10       34.67       59.75     16.70 o 
  -6   6  10       43.41       45.16     15.37 o 
  -5   6  10       11.72        9.83      6.78 o 
  -4   6  10        0.38        2.00      4.50 o 
  -3   6  10       43.45       43.34      7.58 o 
  -2   6  10       14.42       14.08      3.60 o 
  -1   6  10      205.23      208.17      8.56 o 
   0   6  10        0.12       -1.85      1.85 o 
   1   6  10      111.87      101.74      8.38 o 
   2   6  10        8.53        9.12      4.21 o 
   3   6  10       23.42       36.82      6.42 o 
  -8   7  10        0.76        8.13      9.99 o 
  -7   7  10       38.87       47.61     15.47 o 
  -6   7  10        4.21        6.00      9.32 o 
  -5   7  10       89.06       71.30     17.89 o 
  -4   7  10        9.07       14.04      5.51 o 
  -3   7  10        0.81        4.18      3.26 o 
  -2   7  10       81.36       81.41      7.29 o 
  -1   7  10        0.00       -1.53      3.35 o 
   0   7  10       46.63       35.10      5.50 o 
   1   7  10        1.35        8.32      4.00 o 
   2   7  10        3.80        6.36      4.56 o 
   3   7  10        0.76        7.10      5.06 o 
  -8   8  10        2.44       -3.75      8.89 o 
  -7   8  10      217.51      285.74     29.37 o 
  -6   8  10       11.40        8.30     10.02 o 
  -5   8  10       37.99       47.10     15.88 o 
  -4   8  10      101.06      109.37     11.22 o 
  -3   8  10      226.08      227.26     10.74 o 
  -2   8  10      125.48      129.14      8.05 o 
  -1   8  10       50.22       53.26      6.11 o 
   0   8  10        5.64        7.30      2.44 o 
   1   8  10        1.20       -0.08      3.40 o 
   2   8  10       96.38      103.72      8.93 o 
   3   8  10        0.98        5.96      3.63 o 
  -8   9  10        1.77       10.11      9.24 o 
  -7   9  10       63.76       58.86     16.49 o 
  -6   9  10       62.40       47.14     16.04 o 
  -5   9  10        0.13        5.31      7.82 o 
  -4   9  10        1.38        5.57      8.54 o 
  -3   9  10        3.51        7.24      3.91 o 
  -2   9  10       92.27      122.85      8.09 o 
  -1   9  10        3.89        7.42      3.21 o 
   0   9  10        3.75        8.00      4.22 o 
   1   9  10       43.98       45.08      5.30 o 
   2   9  10      215.20      226.71     10.88 o 
   3   9  10      137.13      138.24     10.07 o 
  -7  10  10        0.32       15.73      9.57 o 
  -6  10  10        0.72        8.60      9.47 o 
  -5  10  10       17.86       13.44     11.44 o 
  -4  10  10        3.21       -0.29      8.06 o 
  -3  10  10       54.19       69.56      8.41 o 
  -2  10  10       21.03       27.15      4.29 o 
  -1  10  10       20.60       22.81      4.06 o 
   0  10  10       27.72       32.93      5.20 o 
   1  10  10       12.79        9.90      3.66 o 
   2  10  10       36.41       40.85      5.44 o 
  -7  11  10        0.96        5.86      8.10 o 
  -6  11  10        4.11        7.76      9.82 o 
  -5  11  10       31.92       34.98     14.93 o 
  -4  11  10       21.94       13.22      8.41 o 
  -3  11  10       63.07       63.53      9.67 o 
  -2  11  10       35.40       59.12      6.62 o 
  -1  11  10       10.44       19.54      4.57 o 
   0  11  10       23.15       30.69      6.94 o 
   1  11  10       40.01       40.32      5.07 o 
   2  11  10        4.85        2.96      4.94 o 
  -7  12  10       42.01       43.78     15.72 o 
  -6  12  10        5.00       11.96     11.06 o 
  -5  12  10      107.00      114.52     23.00 o 
  -3  12  10      301.90      289.21     14.33 o 
  -2  12  10      185.82      185.19     11.86 o 
  -1  12  10       19.70       21.78      3.76 o 
   0  12  10       14.38       10.53      3.55 o 
   1  12  10      118.30      131.37     13.28 o 
   2  12  10        0.94        1.49      6.02 o 
  -7  13  10        4.29       14.79     10.64 o 
  -6  13  10        5.80       -2.52      7.71 o 
  -5  13  10       22.90       40.74     11.78 o 
  -4  13  10       86.07       93.26     17.97 o 
  -3  13  10        0.47       26.64      5.92 o 
  -2  13  10       43.00       28.22     10.89 o 
  -1  13  10        6.08        6.74      3.78 o 
   0  13  10       19.26       24.22      3.87 o 
   1  13  10      286.20      287.66     10.75 o 
   2  13  10      274.73      241.45     13.85 o 
  -6  14  10      199.61      245.88     26.22 o 
  -5  14  10       29.68       16.71      8.89 o 
  -4  14  10        0.50       11.14      5.56 o 
  -3  14  10        0.04        3.29      6.99 o 
  -2  14  10        0.16        1.47      3.55 o 
  -1  14  10       17.68       21.10      4.80 o 
   0  14  10       80.54       74.00      7.35 o 
   1  14  10        1.49        9.71      3.60 o 
  -6  15  10        0.06        8.62      3.76 o 
  -5  15  10       21.95       34.49     11.49 o 
  -4  15  10       12.99       12.22      7.13 o 
  -3  15  10        0.84       14.74      6.81 o 
  -2  15  10       10.42       14.22      6.66 o 
  -1  15  10       22.64        7.58      5.79 o 
   0  15  10       39.63       42.87      5.87 o 
   1  15  10        5.66       11.98      4.28 o 
  -6  16  10      128.88      224.78     24.59 o 
  -5  16  10       62.10       85.39     19.24 o 
  -4  16  10       83.15      115.46     21.52 o 
  -3  16  10        1.46       11.45      6.50 o 
  -2  16  10        0.02       -5.17      7.74 o 
  -1  16  10        4.76        1.25      3.58 o 
   0  16  10       34.89       43.55      8.88 o 
   1  16  10       58.19       57.95      6.88 o 
  -5  17  10        3.95       22.11      9.98 o 
  -4  17  10      105.20      106.87     21.30 o 
  -3  17  10        3.61       42.84     37.41 o 
  -2  17  10       45.09       20.73     12.63 o 
  -1  17  10        2.81        2.18      3.65 o 
   0  17  10       71.53       72.07      7.69 o 
  -5  18  10      196.97      226.94     26.36 o 
  -4  18  10       75.69       86.88     18.40 o 
  -3  18  10        0.01        2.28      5.75 o 
  -2  18  10        0.00       -5.10      5.10 o 
  -1  18  10      120.66      156.14     14.42 o 
   0  18  10       36.87       41.75     10.33 o 
  -4  19  10        0.02       19.30     11.18 o 
  -3  19  10        0.21        7.63      9.05 o 
  -2  19  10       11.90       26.72      9.50 o 
  -1  19  10      152.68      151.89     11.65 o 
  -7   1  11       55.09       82.87     15.13 o 
  -6   1  11       38.40       47.45     11.11 o 
  -5   1  11        6.27        8.81      7.17 o 
  -4   1  11       44.06       44.99     10.77 o 
  -3   1  11       74.82       78.14      8.77 o 
  -2   1  11      464.30      434.48     16.03 o 
  -1   1  11        6.69        7.56      3.88 o 
   0   1  11       99.20      114.79      7.95 o 
   1   1  11        1.62       13.33      6.60 o 
  -7   2  11       21.72       19.32      7.82 o 
  -6   2  11        0.54       19.88     10.08 o 
  -5   2  11        0.00        2.60     15.88 o 
  -4   2  11       85.91       77.54     10.24 o 
  -3   2  11       28.84       29.01      5.92 o 
  -2   2  11      100.34      114.14      9.48 o 
  -1   2  11      313.05      324.97     11.28 o 
   0   2  11       15.81       20.68      4.20 o 
   1   2  11       56.60       77.83      7.59 o 
  -7   3  11        0.16        9.58      8.70 o 
  -6   3  11       51.39       41.10     10.01 o 
  -5   3  11       30.23       40.38      9.71 o 
  -4   3  11       68.19       58.04      9.41 o 
  -3   3  11       38.50       44.89      6.67 o 
  -2   3  11       49.30       56.29      7.31 o 
  -1   3  11       12.44       14.80      3.75 o 
   0   3  11       78.40       75.37      6.81 o 
   1   3  11        0.66       -0.65      5.35 o 
  -7   4  11      224.92      265.30     28.81 o 
  -6   4  11        0.77        7.69      6.38 o 
  -5   4  11        5.80        6.68      6.98 o 
  -4   4  11        2.71       13.32      4.88 o 
  -3   4  11       14.09       11.23      5.47 o 
  -2   4  11       75.66       79.69      7.55 o 
  -1   4  11        9.36       14.48      3.33 o 
   0   4  11        0.17       -2.43      3.90 o 
   1   4  11       11.96       20.77      5.91 o 
  -7   5  11        1.65       14.96     11.74 o 
  -6   5  11        2.83       24.07      9.02 o 
  -5   5  11       62.52       79.24     13.19 o 
  -4   5  11       38.93       47.43      7.76 o 
  -3   5  11      128.51      135.80     11.72 o 
  -2   5  11       21.31        9.40      6.50 o 
  -1   5  11       45.64       46.10      5.27 o 
   0   5  11        5.49        6.03      3.71 o 
   1   5  11        0.02        4.58      3.17 o 
  -7   6  11       10.14       10.48     11.05 o 
  -6   6  11       55.32       65.80     14.92 o 
  -5   6  11        6.86       14.09     10.05 o 
  -4   6  11      201.95      236.48     17.84 o 
  -3   6  11       13.67       23.35      7.20 o 
  -2   6  11      112.96      124.89      9.23 o 
  -1   6  11       63.20       73.40      8.63 o 
   0   6  11        4.58        6.74      4.18 o 
   1   6  11        0.27        5.17      3.22 o 
  -6   7  11        8.70        8.84      7.80 o 
  -5   7  11       19.58       25.35     13.03 o 
  -4   7  11       91.84      110.75     11.04 o 
  -3   7  11       38.52       49.86      7.22 o 
  -2   7  11       84.93       92.76      7.20 o 
  -1   7  11        0.02       10.65      3.11 o 
   0   7  11        0.01        8.78      3.31 o 
   1   7  11       21.68       26.02      5.36 o 
  -6   8  11       22.84       23.60     11.63 o 
  -5   8  11       13.13       12.06      9.86 o 
  -4   8  11       17.06        8.71     10.07 o 
  -3   8  11      510.62      467.59     20.98 o 
  -2   8  11       10.77        3.58      4.94 o 
  -1   8  11        6.67       12.48      5.61 o 
   0   8  11        4.79        5.69      3.04 o 
   1   8  11       80.93       83.15      8.01 o 
  -6   9  11       45.06       55.82     17.38 o 
  -5   9  11      142.24      148.27     26.32 o 
  -4   9  11      326.58      318.01     29.83 o 
  -3   9  11      349.05      323.30     30.62 o 
  -2   9  11      310.58      316.15     11.17 o 
  -1   9  11       51.86       57.88      6.89 o 
   0   9  11       70.04       72.37      6.60 o 
   1   9  11      174.03      208.94     16.20 o 
  -6  10  11       11.56       12.91      7.66 o 
  -5  10  11       66.86       74.44     18.12 o 
  -4  10  11       28.37       54.64     14.32 o 
  -3  10  11      435.72      387.99     33.14 o 
  -2  10  11       14.82        8.27      4.91 o 
  -1  10  11       18.79       34.10      8.01 o 
   0  10  11        2.53        4.12      3.43 o 
  -5  11  11       69.62       66.93     18.07 o 
  -4  11  11      313.98      300.07     29.04 o 
  -3  11  11       59.95       23.97      9.01 o 
  -2  11  11       86.14       91.32      9.07 o 
  -1  11  11       22.92       32.23      6.44 o 
   0  11  11       18.00       13.22      4.73 o 
  -5  12  11       62.31       59.20     17.69 o 
  -3  12  11      129.06      130.07     22.68 o 
  -2  12  11        7.70        8.65      4.00 o 
  -1  12  11      157.23      166.39     11.61 o 
   0  12  11       35.38       30.41      8.23 o 
  -3  13  11       33.48       47.02     14.11 o 
  -2  13  11       31.94       26.74      5.65 o 
  -1  13  11        2.78       -2.14      3.05 o 
  -4  14  11       34.18       49.38     11.44 o 
  -3  14  11        7.46       12.48      7.58 o 
  -2  14  11        3.75        4.17      3.42 o 
  -4   0  12        3.80       24.23     16.13 o 
  -3   0  12      132.01      191.13     26.77 o 
  -2   0  12      392.14      356.98     21.44 o 
  -4   1  12       28.12       37.69      6.13 o 
  -3   1  12       28.98       36.10      8.44 o 
  -2   1  12        0.13       16.94      7.57 o 
  -4   2  12       71.22       92.77      9.49 o 
  -3   2  12       27.75       33.47      5.77 o 
  -2   2  12      133.63      145.97     12.95 o 
  -4   3  12        2.65       25.55     11.05 o 
  -3   3  12       38.33       52.08      7.07 o 
  -2   3  12       74.61       92.45      9.00 o 
  -4   4  12       29.95       38.86      9.25 o 
  -3   4  12       18.85       35.47      7.34 o 
  -2   4  12       72.27       86.07      8.89 o 
  -3   5  12       25.15       37.61      6.08 o 
                                                 
